# Supplementary material for: Genetic association and causal effects between inflammatory bowel disease and conjunctivitis
Source: Front Immunol. 2024 Sep 4;15:1409146. doi: 10.3389/fimmu.2024.1409146 (PMC11408187; doi:10.3389/fimmu.2024.1409146)
Supplement: Supplementary file 1 [file DataSheet1.xlsx]

## Sheet: Table S1
Supplementary Table S1.The Result of local genetic correlation analysis(IBDvsConjunctivitis)
chr	start	end	num_snp	k	local_rhog	var	se	z	p
1	10583	1892607	1343	50	5.585e-05	7.9139e-09	8.896e-05	0.62781	0.53013
1	1892607	3582736	3057	50	0.00018395	6.818e-09	8.2571e-05	2.2278	0.025895
1	3582736	4380811	1734	50	4.7564e-07	5.8503e-09	7.6487e-05	0.0062186	0.99504
1	4380811	5913893	3888	50	6.2128e-07	5.3391e-09	7.3069e-05	0.0085027	0.99322
1	5913893	7247335	2061	50	-3.9809e-05	6.132e-09	7.8307e-05	-0.50837	0.61119
1	7247335	9365199	3395	50	1.0849e-05	7.6388e-09	8.74e-05	0.12413	0.90121
1	9365199	10806984	1622	50	1.3244e-05	6.3612e-09	7.9757e-05	0.16605	0.86812
1	10806984	11777841	1368	50	-2.168e-05	6.1048e-09	7.8133e-05	-0.27748	0.78142
1	11777841	12779466	1294	50	-7.0192e-05	6.9613e-09	8.3435e-05	-0.84128	0.40019
1	12779466	14891511	2519	50	-1.5728e-05	5.2767e-09	7.2641e-05	-0.21651	0.82859
1	14891511	16897730	4003	50	3.8183e-05	6.1398e-09	7.8357e-05	0.48729	0.62605
1	16897730	18662899	2821	50	1.1868e-05	6.0355e-09	7.7689e-05	0.15277	0.87858
1	18662899	20469149	3619	50	8.7745e-05	6.2178e-09	7.8853e-05	1.1128	0.26581
1	20469149	21736588	1755	50	5.5345e-05	5.8134e-09	7.6246e-05	0.72588	0.46791
1	21736588	23086883	2697	50	0.00011176	6.8514e-09	8.2773e-05	1.3502	0.17696
1	23086883	23920590	1047	50	2.6728e-05	5.2633e-09	7.2549e-05	0.36841	0.71257
1	23920590	25516845	2449	50	-6.9403e-05	6.5791e-09	8.1112e-05	-0.85564	0.3922
1	25516845	27401867	1984	50	-3.4164e-06	6.9869e-09	8.3588e-05	-0.040872	0.9674
1	27401867	30161881	2902	50	4.0692e-05	5.9979e-09	7.7446e-05	0.52542	0.59929
1	30161881	32438685	4197	50	6.2273e-05	5.2279e-09	7.2305e-05	0.86125	0.3891
1	32438685	34799758	2634	50	-2.0718e-05	5.5218e-09	7.4309e-05	-0.27881	0.78039
1	34799758	37549183	2901	50	6.3152e-05	5.7474e-09	7.5812e-05	0.83301	0.40484
1	37549183	38731847	1879	50	-7.3958e-05	5.7256e-09	7.5668e-05	-0.9774	0.32837
1	38731847	40200567	2110	50	4.2978e-05	5.6222e-09	7.4981e-05	0.57319	0.56652
1	40200567	41975327	2922	50	7.9247e-06	6.21e-09	7.8804e-05	0.10056	0.9199
1	41975327	43758457	2533	50	6.4857e-05	5.9877e-09	7.738e-05	0.83816	0.40194
1	43758457	44969183	1474	50	-5.1415e-05	5.5407e-09	7.4436e-05	-0.69073	0.48974
1	44969183	46899501	2422	50	-4.3007e-05	6.9675e-09	8.3472e-05	-0.51522	0.6064
1	46899501	48002576	1571	50	-6.1075e-05	5.8012e-09	7.6165e-05	-0.80187	0.42263
1	48002576	48978188	1225	50	-0.00011295	6.1156e-09	7.8203e-05	-1.4443	0.14865
1	48978188	49894177	801	49	-1.3951e-05	4.3634e-09	6.6056e-05	-0.2112	0.83273
1	49894177	51713726	1339	49	-2.1979e-06	4.8946e-09	6.9961e-05	-0.031416	0.97494
1	51713726	54226262	2472	50	3.2865e-05	5.7896e-09	7.6089e-05	0.43192	0.6658
1	54226262	56413117	3843	50	-5.2035e-05	6.4145e-09	8.0091e-05	-0.6497	0.51589
1	56413117	57021728	1119	50	5.9492e-05	5.6876e-09	7.5416e-05	0.78885	0.4302
1	57021728	58865399	3288	50	1.0037e-05	5.5578e-09	7.4551e-05	0.13464	0.8929
1	58865399	59890409	1778	50	6.1593e-05	5.4508e-09	7.383e-05	0.83426	0.40414
1	59890409	61922365	2477	50	3.7465e-05	6.2566e-09	7.9098e-05	0.47365	0.63575
1	61922365	63455089	2481	50	-9.514e-05	6.1125e-09	7.8182e-05	-1.2169	0.22364
1	63455089	65041704	2970	50	-4.0417e-05	6.2236e-09	7.889e-05	-0.51233	0.60842
1	65041704	66939404	2918	50	7.463e-06	5.7163e-09	7.5606e-05	0.098709	0.92137
1	66939404	68477895	2892	50	-7.2571e-05	2.2284e-08	0.00014928	-0.48615	0.62686
1	68477895	69687616	1760	50	1.7924e-06	5.9573e-09	7.7184e-05	0.023223	0.98147
1	69687616	71372470	2738	50	-1.6101e-05	5.6566e-09	7.521e-05	-0.21408	0.83048
1	71372470	71684405	519	21	7.8629e-06	2.0015e-09	4.4738e-05	0.17575	0.86049
1	71684405	74326907	3265	50	-3.768e-05	5.5995e-09	7.483e-05	-0.50354	0.61458
1	74326907	76728135	3712	50	-1.8582e-05	5.1854e-09	7.201e-05	-0.25805	0.79637
1	76728135	79661198	4653	50	5.3504e-07	5.6012e-09	7.4841e-05	0.007149	0.9943
1	79661198	81354191	2859	50	-9.1005e-06	5.0948e-09	7.1378e-05	-0.1275	0.89855
1	81354191	83991748	4760	50	4.3765e-05	5.4075e-09	7.3536e-05	0.59516	0.55174
1	83991748	84844495	1219	50	6.4765e-05	5.0668e-09	7.1181e-05	0.90986	0.36289
1	84844495	86454751	2821	50	3.9594e-05	5.1557e-09	7.1803e-05	0.55143	0.58134
1	86454751	88128631	2877	50	1.0709e-05	4.8757e-09	6.9826e-05	0.15336	0.87811
1	88128631	90066303	2413	50	-1.2842e-05	6.0452e-09	7.7751e-05	-0.16518	0.86881
1	90066303	91886317	2620	50	-4.9354e-05	6.2982e-09	7.9361e-05	-0.62189	0.53402
1	91886317	93536459	2438	50	-2.5882e-05	7.4844e-09	8.6512e-05	-0.29917	0.76481
1	93536459	94506191	1412	50	7.6355e-06	5.0742e-09	7.1234e-05	0.10719	0.91464
1	94506191	96150893	2700	50	-2.5756e-05	6.1052e-09	7.8136e-05	-0.32962	0.74168
1	96150893	97885249	2711	50	-2.2602e-05	6.1301e-09	7.8295e-05	-0.28868	0.77282
1	97885249	99800604	2711	50	-3.2089e-05	5.3701e-09	7.3281e-05	-0.43789	0.66146
1	99800604	100826405	1345	50	-4.1782e-05	5.0978e-09	7.1399e-05	-0.58519	0.55842
1	100826405	102041016	2033	50	-0.00012818	6.3737e-09	7.9835e-05	-1.6056	0.10837
1	102041016	102898745	1539	50	-4.7904e-05	3.871e-09	6.2217e-05	-0.76994	0.44133
1	102898745	103914211	1704	47	-7.9707e-06	3.4915e-09	5.9089e-05	-0.13489	0.8927
1	103914211	106087842	3848	50	-3.4017e-05	5.9226e-09	7.6958e-05	-0.44202	0.65847
1	106087842	108409665	3602	50	4.5463e-05	6.2613e-09	7.9129e-05	0.57454	0.5656
1	108409665	110303931	2814	50	-5.9443e-06	6.5925e-09	8.1194e-05	-0.07321	0.94164
1	110303931	111741737	2451	50	4.7689e-05	6.27e-09	7.9183e-05	0.60226	0.547
1	111741737	113273306	2777	50	9.1929e-05	5.9313e-09	7.7015e-05	1.1937	0.23261
1	113273306	114873845	2247	50	-2.0179e-05	6.4548e-09	8.0342e-05	-0.25117	0.80168
1	114873845	115880593	1400	50	2.7308e-05	5.3423e-09	7.3091e-05	0.37362	0.70869
1	115880593	118839067	4012	50	-4.8436e-05	5.412e-09	7.3566e-05	-0.6584	0.51028
1	118839067	144977494	2772	50	9.5318e-06	5.5202e-09	7.4298e-05	0.12829	0.89792
1	144977494	148361253	1084	50	-0.00012339	5.1537e-09	7.1789e-05	-1.7188	0.085651
1	148361253	151538881	1763	50	-3.9157e-05	7.7436e-09	8.7998e-05	-0.44497	0.65634
1	151538881	153180829	2336	50	0.00022803	7.7099e-09	8.7806e-05	2.597	0.0094051
1	153180829	154770403	2086	50	-0.00015346	7.541e-09	8.6839e-05	-1.7672	0.077197
1	154770403	156336133	1332	50	0.00014363	7.6861e-09	8.767e-05	1.6383	0.10137
1	156336133	158027412	2659	50	0.00012252	7.1387e-09	8.4491e-05	1.4501	0.14704
1	158027412	159913048	3512	50	3.0406e-05	5.9756e-09	7.7302e-05	0.39335	0.69406
1	159913048	162346721	3904	50	-5.8714e-05	6.8862e-09	8.2983e-05	-0.70754	0.47923
1	162346721	165191702	4978	50	-7.8858e-05	5.1921e-09	7.2056e-05	-1.0944	0.27378
1	165191702	166460517	2177	50	-3.0988e-06	5.1417e-09	7.1706e-05	-0.043215	0.96553
1	166460517	169086324	4747	50	9.2839e-06	5.7214e-09	7.564e-05	0.12274	0.90231
1	169086324	170557776	3105	50	-6.7328e-05	7.5216e-09	8.6727e-05	-0.77632	0.43756
1	170557776	173097907	4280	50	-1.106e-05	6.8543e-09	8.2791e-05	-0.13359	0.89373
1	173097907	175089768	2368	50	-2.7404e-06	7.1954e-09	8.4825e-05	-0.032306	0.97423
1	175089768	177433381	3546	50	5.1141e-05	5.4073e-09	7.3534e-05	0.69548	0.48676
1	177433381	178944309	2105	50	4.8354e-05	6.0805e-09	7.7978e-05	0.6201	0.53519
1	178944309	178954470	16	2	3.1327e-05	6.7442e-10	2.597e-05	1.2063	0.22771
1	178954470	181144121	4095	50	1.7412e-05	5.8203e-09	7.6291e-05	0.22823	0.81947
1	181144121	182755356	2619	50	-4.5292e-05	6.0704e-09	7.7913e-05	-0.58132	0.56102
1	182755356	184595513	2778	50	-5.9393e-05	6.0257e-09	7.7626e-05	-0.76512	0.4442
1	184595513	186810023	2488	50	0.00012668	6.4114e-09	8.0071e-05	1.5821	0.11363
1	186810023	188759945	4362	50	4.1861e-05	5.5442e-09	7.446e-05	0.56219	0.57399
1	188759945	189904130	1455	38	6.666e-07	3.2124e-09	5.6678e-05	0.011761	0.99062
1	189904130	191868930	3312	50	-3.7439e-05	5.9004e-09	7.6814e-05	-0.48739	0.62598
1	191868930	194107442	3166	50	-8.9251e-05	5.7461e-09	7.5803e-05	-1.1774	0.23903
1	194107442	196176201	4042	50	8.8218e-05	6.3786e-09	7.9866e-05	1.1046	0.26934
1	196176201	197311514	1179	34	1.5026e-05	3.3366e-09	5.7764e-05	0.26013	0.79476
1	197311514	199239884	2346	50	-3.0434e-05	8.3377e-09	9.1311e-05	-0.3333	0.73891
1	199239884	200137649	1862	50	7.8482e-05	6.9285e-09	8.3238e-05	0.94287	0.34575
1	200137649	201589975	2805	50	-4.7274e-05	1.0568e-08	0.0001028	-0.45986	0.64561
1	201589975	203334734	2446	50	1.6342e-06	5.5174e-09	7.4279e-05	0.022001	0.98245
1	203334734	204681068	2197	50	6.8345e-05	5.6935e-09	7.5456e-05	0.90576	0.36506
1	204681068	206073265	2113	50	3.3069e-05	6.4023e-09	8.0015e-05	0.41329	0.67939
1	206073265	208410364	2397	50	0.00019687	7.2079e-09	8.4899e-05	2.3189	0.020401
1	208410364	210787750	3743	50	7.2487e-05	6.3603e-09	7.9752e-05	0.90891	0.3634
1	210787750	212842330	3290	50	-4.9129e-05	6.0686e-09	7.7901e-05	-0.63066	0.52826
1	212842330	214578266	2391	50	-6.7562e-05	6.3119e-09	7.9448e-05	-0.8504	0.3951
1	214578266	216243634	2659	50	6.2978e-05	5.5164e-09	7.4272e-05	0.84794	0.39647
1	216243634	218705513	4393	50	-7.3762e-05	5.6456e-09	7.5137e-05	-0.98169	0.32625
1	218705513	219590571	1703	50	-0.00010808	4.8078e-09	6.9338e-05	-1.5588	0.11905
1	219590571	221858231	3526	50	1.3253e-05	6.5825e-09	8.1132e-05	0.16335	0.87024
1	221858231	222230220	648	38	1.5191e-05	3.9294e-09	6.2685e-05	0.24233	0.80852
1	222230220	224938520	3696	50	2.4843e-05	5.2508e-09	7.2463e-05	0.34283	0.73172
1	224938520	226810860	2674	50	5.4566e-06	6.2376e-09	7.8978e-05	0.06909	0.94492
1	226810860	229156248	4032	50	0.00010446	7.0445e-09	8.3932e-05	1.2445	0.2133
1	229156248	230685255	2418	50	0.00011073	7.1047e-09	8.429e-05	1.3137	0.18893
1	230685255	232090252	2525	50	9.9209e-05	5.9903e-09	7.7397e-05	1.2818	0.1999
1	232090252	233429284	2482	50	-1.8721e-06	5.8016e-09	7.6168e-05	-0.024579	0.98039
1	233429284	234599434	2468	50	-1.3583e-05	5.4226e-09	7.3638e-05	-0.18446	0.85366
1	234599434	235819436	1857	50	-1.3411e-05	6.0498e-09	7.778e-05	-0.17243	0.8631
1	235819436	237555628	3376	50	-9.9459e-06	6.5486e-09	8.0924e-05	-0.1229	0.90218
1	237555628	238567807	1983	50	-4.8855e-05	6.9948e-09	8.3635e-05	-0.58414	0.55913
1	238567807	239925314	2483	50	5.6067e-05	6.0835e-09	7.7997e-05	0.71883	0.47224
1	239925314	240564091	1525	50	1.9507e-05	5.8897e-09	7.6744e-05	0.25418	0.79936
1	240564091	241582220	1990	50	0.00010574	5.8411e-09	7.6427e-05	1.3836	0.16648
1	241582220	242071602	950	50	6.0826e-05	5.0814e-09	7.1284e-05	0.85329	0.3935
1	242071602	244109499	3461	50	2.7486e-05	5.7242e-09	7.5659e-05	0.36329	0.71639
1	244109499	245506746	2572	50	-5.0303e-05	5.4534e-09	7.3847e-05	-0.68117	0.49576
1	245506746	247344518	4126	50	-0.00011015	5.5713e-09	7.4641e-05	-1.4758	0.14
1	247344518	249239466	3153	50	-7.5359e-05	6.2879e-09	7.9296e-05	-0.95034	0.34194
2	10133	1781022	4047	50	-2.3362e-05	5.529e-09	7.4357e-05	-0.31419	0.75338
2	1781022	3973779	4528	50	3.2123e-05	5.2663e-09	7.2569e-05	0.44266	0.65801
2	3973779	5708337	3135	50	2.6825e-05	5.6873e-09	7.5414e-05	0.35571	0.72206
2	5708337	6836254	2484	50	0.00010288	5.4166e-09	7.3597e-05	1.3979	0.16216
2	6836254	8422147	2572	50	3.0415e-05	5.6151e-09	7.4934e-05	0.40589	0.68482
2	8422147	10298469	3412	50	-1.0766e-05	6.3335e-09	7.9583e-05	-0.13528	0.89239
2	10298469	12419150	4854	50	-6.793e-05	5.9243e-09	7.6969e-05	-0.88256	0.37747
2	12419150	14335308	3510	50	4.9774e-06	4.79e-09	6.921e-05	0.071917	0.94267
2	14335308	16329735	3567	50	-1.7546e-05	5.7275e-09	7.568e-05	-0.23184	0.81666
2	16329735	18647423	3865	50	2.7911e-05	6.2593e-09	7.9116e-05	0.35279	0.72425
2	18647423	19692404	1568	50	-7.2512e-05	6.0105e-09	7.7527e-05	-0.93531	0.34963
2	19692404	21050490	2737	50	-2.104e-05	5.5995e-09	7.483e-05	-0.28118	0.77857
2	21050490	23341383	2744	50	-2.1906e-05	5.3608e-09	7.3218e-05	-0.29919	0.76479
2	23341383	24686918	2167	50	-0.00010528	5.7863e-09	7.6068e-05	-1.384	0.16636
2	24686918	26894985	2678	50	0.00014849	8.0973e-09	8.9985e-05	1.6502	0.098906
2	26894985	28598777	1628	50	7.9277e-05	7.0134e-09	8.3746e-05	0.94663	0.34383
2	28598777	29217559	1070	50	0.00027856	8.5045e-09	9.222e-05	3.0207	0.0025223
2	29217559	30463711	2263	50	-2.2772e-05	6.1121e-09	7.818e-05	-0.29127	0.77084
2	30463711	31550450	2275	50	-4.5138e-05	6.0495e-09	7.7778e-05	-0.58035	0.56168
2	31550450	33363777	2239	50	-0.00010505	6.3222e-09	7.9512e-05	-1.3212	0.18644
2	33363777	35345028	4303	50	-5.0873e-05	5.8011e-09	7.6165e-05	-0.66793	0.50418
2	35345028	36122006	2083	50	1.3139e-05	6.0019e-09	7.7472e-05	0.1696	0.86532
2	36122006	38132712	3724	50	4.7042e-05	6.8583e-09	8.2815e-05	0.56803	0.57001
2	38132712	39031337	1500	50	-0.00016841	6.4477e-09	8.0298e-05	-2.0973	0.035963
2	39031337	40281483	1379	50	-0.00010093	6.097e-09	7.8083e-05	-1.2927	0.19613
2	40281483	43309590	5963	50	3.5669e-05	5.8526e-09	7.6502e-05	0.46624	0.64104
2	43309590	44313803	1888	50	3.1424e-05	8.5915e-09	9.269e-05	0.33902	0.73459
2	44313803	46482634	4124	50	2.659e-05	5.8356e-09	7.6391e-05	0.34808	0.72778
2	46482634	47318772	1666	50	-3.7963e-05	5.554e-09	7.4525e-05	-0.5094	0.61047
2	47318772	48213001	1572	50	-0.00010029	6.0856e-09	7.801e-05	-1.2856	0.19857
2	48213001	50022257	3471	50	4.5169e-05	5.7446e-09	7.5793e-05	0.59596	0.5512
2	50022257	50818928	1647	50	-1.8758e-05	5.5857e-09	7.4738e-05	-0.25098	0.80183
2	50818928	52491133	2863	50	1.0484e-05	5.8125e-09	7.624e-05	0.13751	0.89063
2	52491133	53508452	2305	50	-2.927e-05	5.6207e-09	7.4971e-05	-0.39042	0.69623
2	53508452	54685226	2135	50	-3.1988e-06	4.9643e-09	7.0458e-05	-0.0454	0.96379
2	54685226	56203345	2692	50	4.3893e-06	5.6734e-09	7.5322e-05	0.058274	0.95353
2	56203345	57429100	2083	50	-3.4942e-05	5.5594e-09	7.4561e-05	-0.46864	0.63933
2	57429100	58297315	1785	50	-9.7871e-06	5.7868e-09	7.6071e-05	-0.12866	0.89763
2	58297315	60292000	2681	50	9.8345e-05	5.951e-09	7.7143e-05	1.2748	0.20237
2	60292000	62429044	2581	50	0.00010742	8.3423e-09	9.1336e-05	1.1761	0.23955
2	62429044	64625913	2645	50	-6.0989e-05	5.7827e-09	7.6044e-05	-0.80202	0.42254
2	64625913	65933444	2054	50	-7.4964e-05	6.6064e-09	8.128e-05	-0.9223	0.35637
2	65933444	67226166	1921	50	8.7659e-05	5.7463e-09	7.5804e-05	1.1564	0.24752
2	67226166	68010176	1730	50	-9.0576e-06	6.5491e-09	8.0927e-05	-0.11192	0.91088
2	68010176	69139564	2057	50	-4.1236e-05	5.7613e-09	7.5903e-05	-0.54327	0.58694
2	69139564	70755198	2245	50	-3.9708e-05	5.6427e-09	7.5118e-05	-0.5286	0.59708
2	70755198	73174848	3693	50	3.5815e-05	5.8447e-09	7.6451e-05	0.46847	0.63945
2	73174848	75630086	3180	50	4.2905e-05	5.2833e-09	7.2686e-05	0.59027	0.55501
2	75630086	76913661	2500	50	6.2469e-05	5.3047e-09	7.2833e-05	0.8577	0.39106
2	76913661	78079264	2418	50	0.00010247	5.2019e-09	7.2124e-05	1.4207	0.15541
2	78079264	80050403	3922	50	-7.5912e-06	5.3849e-09	7.3382e-05	-0.10345	0.91761
2	80050403	81620841	2364	50	3.7859e-05	5.9014e-09	7.682e-05	0.49283	0.62214
2	81620841	85140680	6015	50	-0.00012801	5.6064e-09	7.4876e-05	-1.7097	0.087327
2	85140680	88038507	3049	50	2.2393e-05	5.7338e-09	7.5722e-05	0.29573	0.76744
2	88038507	89154526	1119	50	-1.1903e-05	5.4013e-09	7.3494e-05	-0.16196	0.87133
2	89154526	95326452	164	14	3.5622e-06	1.3771e-09	3.7109e-05	0.095991	0.92353
2	95326452	98995201	2259	50	-4.0476e-05	6.5976e-09	8.1225e-05	-0.49831	0.61826
2	98995201	101822329	4047	50	-5.0986e-05	5.8241e-09	7.6316e-05	-0.66809	0.50408
2	101822329	102688765	1399	50	-8.6179e-05	7.6336e-09	8.7371e-05	-0.98636	0.32396
2	102688765	103588215	1722	50	0.0001403	1.0842e-08	0.00010413	1.3474	0.17784
2	103588215	105125034	1548	50	-0.00010329	6.0001e-09	7.7461e-05	-1.3335	0.18237
2	105125034	106210058	1878	50	-6.1552e-05	5.3946e-09	7.3448e-05	-0.83804	0.40201
2	106210058	107408267	2278	50	-5.5527e-05	5.539e-09	7.4424e-05	-0.74609	0.45562
2	107408267	108429177	1947	50	-4.8055e-05	6.6507e-09	8.1552e-05	-0.58926	0.55569
2	108429177	110572432	2834	50	-2.1113e-05	6.4447e-09	8.0279e-05	-0.26299	0.79256
2	110572432	113921856	3401	50	-0.00010011	6.9388e-09	8.33e-05	-1.2018	0.22944
2	113921856	116772470	3936	50	-6.4013e-05	5.8724e-09	7.6632e-05	-0.83534	0.40353
2	116772470	118367466	2507	50	-3.4762e-05	5.4483e-09	7.3813e-05	-0.47095	0.63768
2	118367466	121303783	4522	50	-7.4756e-06	5.6534e-09	7.5189e-05	-0.099424	0.9208
2	121303783	123302906	2876	50	-4.8715e-05	5.7633e-09	7.5916e-05	-0.64169	0.52108
2	123302906	124732250	2814	50	-7.8493e-05	6.1277e-09	7.828e-05	-1.0027	0.316
2	124732250	125840921	1985	50	-4.328e-05	6.2571e-09	7.9102e-05	-0.54715	0.58428
2	125840921	127373764	2997	50	4.2138e-05	5.9864e-09	7.7372e-05	0.54462	0.58602
2	127373764	128034347	1564	50	1.4246e-05	6.6519e-09	8.1559e-05	0.17467	0.86134
2	128034347	129474441	2445	50	5.7086e-05	6.7727e-09	8.2297e-05	0.69366	0.48789
2	129474441	130067170	1176	50	-3.167e-05	4.2704e-09	6.5348e-05	-0.48464	0.62793
2	130067170	130658085	1019	49	3.8937e-05	4.3288e-09	6.5794e-05	0.59181	0.55398
2	130658085	133042784	2626	50	-5.334e-05	5.5924e-09	7.4782e-05	-0.71327	0.47568
2	133042784	135158578	3497	50	-1.6195e-05	5.2983e-09	7.2789e-05	-0.22249	0.82393
2	135158578	137042794	2003	50	1.329e-05	5.3361e-09	7.3049e-05	0.18194	0.85563
2	137042794	138698117	3102	50	-1.2497e-05	5.7785e-09	7.6017e-05	-0.16439	0.86942
2	138698117	140100271	2252	50	-3.5911e-05	5.6803e-09	7.5368e-05	-0.47648	0.63373
2	140100271	141805351	3346	50	-4.7307e-05	5.8978e-09	7.6797e-05	-0.616	0.53789
2	141805351	142518602	1581	50	7.147e-05	5.2887e-09	7.2723e-05	0.98277	0.32572
2	142518602	144519484	3107	50	-2.4263e-05	5.9447e-09	7.7102e-05	-0.31469	0.753
2	144519484	146445570	1624	50	4.5414e-05	7.2992e-09	8.5435e-05	0.53156	0.59503
2	146445570	147277162	794	40	5.3323e-05	4.0632e-09	6.3743e-05	0.83653	0.40286
2	147277162	150210292	3260	50	5.9977e-05	6.6209e-09	8.1369e-05	0.7371	0.46106
2	150210292	151731462	2188	50	-2.9586e-05	5.4024e-09	7.3501e-05	-0.40253	0.6873
2	151731462	152486782	1331	50	-1.7926e-05	4.9473e-09	7.0337e-05	-0.25486	0.79883
2	152486782	154005056	2326	50	-1.002e-05	5.6199e-09	7.4966e-05	-0.13366	0.89368
2	154005056	155391135	2591	50	-8.5014e-05	6.1365e-09	7.8336e-05	-1.0852	0.27781
2	155391135	157560635	2701	50	-2.5933e-05	6.6225e-09	8.1379e-05	-0.31867	0.74998
2	157560635	158533218	691	50	0.00010761	4.1272e-09	6.4244e-05	1.6751	0.093918
2	158533218	159577082	1806	50	-2.9055e-05	5.5062e-09	7.4204e-05	-0.39155	0.69539
2	159577082	161769733	3779	50	3.4604e-05	7.5992e-09	8.7173e-05	0.39696	0.6914
2	161769733	163503551	1615	50	-5.0937e-05	6.537e-09	8.0852e-05	-0.63001	0.52869
2	163503551	164466638	1211	50	5.8593e-05	4.22e-09	6.4962e-05	0.90196	0.36708
2	164466638	165178840	782	40	-2.0013e-05	3.2295e-09	5.6828e-05	-0.35216	0.72472
2	165178840	167160270	2892	50	3.846e-06	6.8091e-09	8.2517e-05	0.046609	0.96282
2	167160270	167355970	376	18	1.6758e-05	1.6566e-09	4.0702e-05	0.41172	0.68054
2	167355970	169968236	4097	50	-7.1801e-05	5.4397e-09	7.3754e-05	-0.97351	0.3303
2	169968236	171226245	2554	50	0.00010016	6.3801e-09	7.9875e-05	1.254	0.20985
2	171226245	173138905	2918	50	8.6776e-06	5.762e-09	7.5908e-05	0.11432	0.90899
2	173138905	175588929	3944	50	-4.5364e-05	5.4739e-09	7.3986e-05	-0.61315	0.53978
2	175588929	177363636	2501	50	-6.4851e-05	5.988e-09	7.7382e-05	-0.83806	0.402
2	177363636	178553183	1916	50	-8.1424e-06	5.4764e-09	7.4003e-05	-0.11003	0.91239
2	178553183	181312739	4740	50	-5.4406e-05	5.5346e-09	7.4395e-05	-0.73131	0.46459
2	181312739	182266031	1730	50	-1.0322e-05	5.3506e-09	7.3148e-05	-0.14111	0.88779
2	182266031	184357608	3081	50	3.7153e-05	5.4378e-09	7.3741e-05	0.50383	0.61438
2	184357608	185280173	1891	50	1.5485e-06	4.4855e-09	6.6974e-05	0.02312	0.98155
2	185280173	189882065	6031	50	4.5388e-05	5.57e-09	7.4632e-05	0.60816	0.54308
2	189882065	191973357	2547	50	3.1178e-05	5.8219e-09	7.6302e-05	0.40862	0.68282
2	191973357	195861164	3874	50	1.9537e-05	5.3099e-09	7.2869e-05	0.26811	0.78861
2	195861164	196447456	726	41	6.4426e-05	3.4898e-09	5.9075e-05	1.0906	0.27546
2	196447456	198078110	2022	50	0.00010285	6.8099e-09	8.2522e-05	1.2463	0.21266
2	198078110	199311125	1298	50	0.00012028	6.1742e-09	7.8576e-05	1.5307	0.12583
2	199311125	201576284	2407	50	8.6793e-06	8.2538e-09	9.0851e-05	0.095534	0.92389
2	201576284	202818637	1302	50	1.8187e-05	5.7259e-09	7.567e-05	0.24035	0.81006
2	202818637	205799241	3340	50	1.77e-05	6.9051e-09	8.3097e-05	0.21301	0.83132
2	205799241	206735704	1369	50	-1.7022e-05	5.6087e-09	7.4891e-05	-0.22728	0.8202
2	206735704	208645399	2997	50	-2.8913e-06	5.6341e-09	7.506e-05	-0.03852	0.96927
2	208645399	209941529	1845	50	9.1978e-05	5.7612e-09	7.5902e-05	1.2118	0.22559
2	209941529	212379518	4058	50	1.9087e-05	6.2981e-09	7.936e-05	0.24052	0.80993
2	212379518	214014282	3203	50	8.4492e-05	6.0506e-09	7.7786e-05	1.0862	0.27738
2	214014282	215573795	2394	50	-3.0231e-05	5.6244e-09	7.4996e-05	-0.4031	0.68687
2	215573795	217715661	3340	50	-0.00013005	6.0825e-09	7.7991e-05	-1.6675	0.095424
2	217715661	218395480	1135	50	-8.3484e-05	6.8198e-09	8.2582e-05	-1.0109	0.31205
2	218395480	220454551	2263	50	7.0582e-05	6.6458e-09	8.1522e-05	0.8658	0.3866
2	220454551	222521176	3810	50	1.0211e-06	5.4535e-09	7.3848e-05	0.013827	0.98897
2	222521176	224859419	3842	50	2.3125e-05	5.5461e-09	7.4472e-05	0.31052	0.75617
2	224859419	225840004	1692	50	3.5247e-05	5.543e-09	7.4451e-05	0.47343	0.63591
2	225840004	228119842	3682	50	3.9503e-05	6.6274e-09	8.1409e-05	0.48524	0.62751
2	228119842	229370787	2835	50	-0.00011551	6.0124e-09	7.7539e-05	-1.4897	0.13631
2	229370787	231843389	4672	50	-7.2454e-05	6.2023e-09	7.8755e-05	-0.92	0.35757
2	231843389	233550003	2499	50	-1.8902e-05	5.6484e-09	7.5156e-05	-0.2515	0.80143
2	233550003	235150987	2954	50	3.1867e-05	9.2084e-09	9.5961e-05	0.33209	0.73982
2	235150987	236043550	2149	50	2.0665e-05	5.6419e-09	7.5113e-05	0.27511	0.78323
2	236043550	237449032	2467	50	-1.4789e-05	5.1787e-09	7.1963e-05	-0.20551	0.83717
2	237449032	238760981	2706	50	3.3607e-05	6.6931e-09	8.1811e-05	0.41078	0.68123
2	238760981	239952643	2544	50	2.7256e-05	6.8846e-09	8.2974e-05	0.32849	0.74254
2	239952643	241560084	3953	50	2.3642e-06	5.6644e-09	7.5262e-05	0.031413	0.97494
2	241560084	242149921	1262	50	0.00017676	6.9033e-09	8.3086e-05	2.1274	0.033389
2	242149921	243188920	1650	50	-4.9011e-05	8.4638e-09	9.1999e-05	-0.53273	0.59422
3	60157	1441779	2773	50	2.8137e-06	5.6529e-09	7.5186e-05	0.037423	0.97015
3	1441779	2992120	4423	50	6.0274e-05	5.2792e-09	7.2658e-05	0.82956	0.40679
3	2992120	4431647	3294	50	-1.132e-05	5.8382e-09	7.6408e-05	-0.14815	0.88223
3	4431647	6083183	3560	50	-8.8521e-06	4.9994e-09	7.0706e-05	-0.1252	0.90037
3	6083183	7083387	2191	50	-2.9671e-05	5.0914e-09	7.1354e-05	-0.41583	0.67753
3	7083387	8648561	3756	50	2.4282e-05	5.3719e-09	7.3293e-05	0.3313	0.74042
3	8648561	9543183	1734	50	-7.8188e-06	5.6732e-09	7.532e-05	-0.10381	0.91732
3	9543183	11019665	2470	50	1.5739e-06	5.2237e-09	7.2275e-05	0.021777	0.98263
3	11019665	13070799	3162	50	-4.2693e-05	5.371e-09	7.3287e-05	-0.58255	0.56019
3	13070799	14816900	3566	50	5.8731e-05	5.8412e-09	7.6428e-05	0.76845	0.44222
3	14816900	16282442	2386	50	4.7943e-05	5.3529e-09	7.3164e-05	0.65528	0.51228
3	16282442	17891118	2149	50	3.7899e-05	6.9759e-09	8.3522e-05	0.45376	0.65
3	17891118	19125144	1787	50	9.5679e-05	7.9037e-09	8.8903e-05	1.0762	0.28183
3	19125144	20091348	1049	50	-0.00010138	5.1901e-09	7.2042e-05	-1.4072	0.15935
3	20091348	21643707	3473	50	4.0058e-05	5.8349e-09	7.6387e-05	0.52441	0.59999
3	21643707	22204244	1973	50	-2.4669e-05	5.8735e-09	7.6639e-05	-0.32189	0.74754
3	22204244	23804865	3115	50	4.3754e-05	5.6307e-09	7.5038e-05	0.58309	0.55983
3	23804865	25461558	3259	50	9.2837e-06	5.9997e-09	7.7458e-05	0.11986	0.9046
3	25461558	26877769	2164	50	1.0517e-05	5.0404e-09	7.0996e-05	0.14814	0.88223
3	26877769	27840910	1634	50	4.3489e-05	5.5846e-09	7.4731e-05	0.58194	0.56061
3	27840910	29142260	2038	50	0.00010041	6.0019e-09	7.7472e-05	1.2961	0.19493
3	29142260	30717955	3269	50	9.4169e-05	6.4088e-09	8.0055e-05	1.1763	0.23948
3	30717955	32351715	2736	50	2.8068e-05	5.8856e-09	7.6718e-05	0.36586	0.71447
3	32351715	33255592	1558	50	9.7293e-05	5.6385e-09	7.509e-05	1.2957	0.19508
3	33255592	35283458	3099	50	-4.9833e-05	6.0751e-09	7.7943e-05	-0.63935	0.52259
3	35283458	36486842	1880	50	-5.6242e-05	6.1602e-09	7.8487e-05	-0.71658	0.47363
3	36486842	38356116	2356	50	-4.5002e-05	5.9897e-09	7.7393e-05	-0.58147	0.56092
3	38356116	40221298	3181	50	0.00012143	6.4772e-09	8.0481e-05	1.5088	0.13136
3	40221298	41064528	665	41	3.3331e-05	3.1516e-09	5.614e-05	0.59372	0.5527
3	41064528	42540002	2688	50	0.00014159	6.1534e-09	7.8443e-05	1.805	0.071071
3	42540002	45165153	2978	50	-6.335e-05	5.6082e-09	7.4888e-05	-0.84593	0.39759
3	45165153	46657500	2925	50	-7.2546e-06	6.3084e-09	7.9425e-05	-0.091339	0.92722
3	46657500	47727212	893	40	0.00010256	6.0655e-09	7.7881e-05	1.3168	0.1879
3	47727212	49316972	883	34	0.00011732	7.8622e-09	8.8669e-05	1.3232	0.18578
3	49316972	51832015	1962	49	0.00020652	1.1837e-08	0.0001088	1.8982	0.05767
3	51832015	54081390	2532	50	0.00019359	7.4335e-09	8.6218e-05	2.2453	0.024747
3	54081390	55348860	2366	50	-4.6973e-05	6.3993e-09	7.9996e-05	-0.58719	0.55708
3	55348860	56433907	1644	50	1.1345e-05	5.726e-09	7.5671e-05	0.14993	0.88082
3	56433907	58157519	2639	50	-5.0308e-05	5.8283e-09	7.6343e-05	-0.65897	0.50992
3	58157519	60272906	4006	50	9.2086e-05	6.154e-09	7.8447e-05	1.1739	0.24045
3	60272906	62355666	4024	50	1.3644e-05	4.9928e-09	7.066e-05	0.1931	0.84688
3	62355666	63669286	2676	50	8.0759e-05	5.3539e-09	7.3171e-05	1.1037	0.26972
3	63669286	65273538	2850	50	-6.48e-05	5.9173e-09	7.6924e-05	-0.84239	0.39957
3	65273538	66270447	1679	50	2.0093e-05	4.9495e-09	7.0353e-05	0.2856	0.77518
3	66270447	68286914	3357	50	1.479e-05	6.1938e-09	7.8701e-05	0.18792	0.85094
3	68286914	69276762	1605	50	3.9976e-05	5.3576e-09	7.3196e-05	0.54615	0.58496
3	69276762	70449028	2083	50	-6.908e-05	5.9319e-09	7.7019e-05	-0.89692	0.36976
3	70449028	72529329	3062	50	1.0586e-05	6.2005e-09	7.8743e-05	0.13444	0.89305
3	72529329	74321817	3082	50	2.6436e-05	5.2686e-09	7.2585e-05	0.36421	0.7157
3	74321817	75704949	1550	50	2.3136e-05	5.2104e-09	7.2183e-05	0.32052	0.74857
3	75704949	77508835	2779	50	-2.4854e-05	5.3949e-09	7.345e-05	-0.33838	0.73508
3	77508835	79024541	2040	50	-1.0847e-05	5.5375e-09	7.4414e-05	-0.14577	0.8841
3	79024541	81427310	3424	50	-9.3498e-05	5.463e-09	7.3912e-05	-1.265	0.20587
3	81427310	82643886	1621	50	-2.9991e-05	4.9607e-09	7.0432e-05	-0.42582	0.67024
3	82643886	84367479	2344	50	5.3824e-06	5.6165e-09	7.4944e-05	0.071819	0.94275
3	84367479	85582231	2011	50	-6.3033e-06	5.5448e-09	7.4463e-05	-0.08465	0.93254
3	85582231	87409732	2974	50	-6.6425e-05	7.3133e-09	8.5518e-05	-0.77674	0.43731
3	87409732	88298373	1566	49	0.00010671	4.4576e-09	6.6765e-05	1.5983	0.10998
3	88298373	94255316	3281	50	0.00010254	5.9511e-09	7.7143e-05	1.3292	0.18377
3	94255316	95311971	1915	46	2.0967e-05	4.9572e-09	7.0408e-05	0.2978	0.76586
3	95311971	98215950	4114	50	6.8442e-06	6.0052e-09	7.7493e-05	0.088319	0.92962
3	98215950	99373762	2087	50	-6.0039e-06	5.7368e-09	7.5742e-05	-0.079268	0.93682
3	99373762	100592217	1336	50	-4.1324e-05	5.0542e-09	7.1093e-05	-0.58126	0.56106
3	100592217	103084960	4058	50	0.00017163	6.4339e-09	8.0211e-05	2.1397	0.032382
3	103084960	104581613	3333	50	2.7322e-06	5.8275e-09	7.6338e-05	0.03579	0.97145
3	104581613	106982811	4166	50	-7.7822e-08	6.1762e-09	7.8589e-05	-0.00099023	0.99921
3	106982811	109522395	3950	50	-0.0001279	6.9655e-09	8.346e-05	-1.5324	0.12542
3	109522395	110513770	1743	50	-3.6353e-05	4.3361e-09	6.5849e-05	-0.55207	0.5809
3	110513770	112815699	3619	50	3.3517e-05	6.0184e-09	7.7579e-05	0.43203	0.66572
3	112815699	113947863	1583	50	0.00011401	5.6275e-09	7.5017e-05	1.5198	0.12855
3	113947863	115447080	1589	50	-9.1797e-06	5.6251e-09	7.5001e-05	-0.12239	0.90259
3	115447080	116800153	2362	50	-1.0284e-05	5.8839e-09	7.6706e-05	-0.13406	0.89335
3	116800153	118530251	2880	50	-3.9302e-05	6.1151e-09	7.8199e-05	-0.50259	0.61525
3	118530251	120523055	3207	50	-4.1631e-05	5.7867e-09	7.607e-05	-0.54726	0.5842
3	120523055	121974097	2336	50	-3.5838e-05	5.5818e-09	7.4712e-05	-0.47968	0.63146
3	121974097	123517768	2324	50	-9.1029e-05	5.8182e-09	7.6277e-05	-1.1934	0.23271
3	123517768	124936642	2521	50	-6.2302e-05	5.7579e-09	7.5881e-05	-0.82105	0.41162
3	124936642	126214943	2929	50	-6.3857e-05	5.0956e-09	7.1383e-05	-0.89456	0.37102
3	126214943	128194861	2973	50	-5.6741e-05	5.9866e-09	7.7373e-05	-0.73334	0.46335
3	128194861	130244735	2806	50	-9.8077e-06	5.7155e-09	7.5601e-05	-0.12973	0.89678
3	130244735	131836516	2666	50	-2.5601e-05	5.728e-09	7.5683e-05	-0.33827	0.73516
3	131836516	133252173	2719	50	-5.0159e-06	6.09e-09	7.8039e-05	-0.064274	0.94875
3	133252173	135456906	3493	50	7.9256e-05	6.017e-09	7.7569e-05	1.0218	0.3069
3	135456906	137371083	2328	50	-3.5378e-05	5.3989e-09	7.3477e-05	-0.48149	0.63017
3	137371083	139954597	3631	50	-7.0447e-05	5.575e-09	7.4666e-05	-0.94349	0.34543
3	139954597	141339097	1938	50	6.3965e-05	5.9959e-09	7.7433e-05	0.82607	0.40877
3	141339097	143164628	3010	50	8.1245e-05	6.386e-09	7.9912e-05	1.0167	0.30931
3	143164628	144410816	1891	50	3.5371e-05	5.7521e-09	7.5843e-05	0.46637	0.64095
3	144410816	145664619	2501	50	-5.2479e-05	5.7041e-09	7.5526e-05	-0.69485	0.48715
3	145664619	146726629	2018	50	1.3154e-05	5.7385e-09	7.5753e-05	0.17364	0.86215
3	146726629	149043237	3637	50	6.6284e-07	6.0834e-09	7.7996e-05	0.0084984	0.99322
3	149043237	150252004	2041	50	-3.7614e-06	6.1366e-09	7.8336e-05	-0.048016	0.9617
3	150252004	151348730	1541	50	1.4323e-05	5.5627e-09	7.4583e-05	0.19204	0.84771
3	151348730	153256571	3219	50	-2.2969e-05	5.8225e-09	7.6305e-05	-0.30101	0.7634
3	153256571	154714218	2492	50	9.0896e-08	5.4851e-09	7.4061e-05	0.0012273	0.99902
3	154714218	156008700	1810	50	0.00012214	5.6287e-09	7.5024e-05	1.628	0.10352
3	156008700	157312028	2088	50	0.00012811	5.6724e-09	7.5315e-05	1.701	0.088947
3	157312028	159477890	3488	50	-1.8289e-05	5.6671e-09	7.528e-05	-0.24294	0.80805
3	159477890	161524504	2802	50	-9.6533e-05	5.457e-09	7.3872e-05	-1.3068	0.19129
3	161524504	163253205	4208	50	-3.0907e-05	5.9757e-09	7.7303e-05	-0.39982	0.68929
3	163253205	165055469	3328	50	7.2925e-05	5.7351e-09	7.5731e-05	0.96296	0.33557
3	165055469	167117429	3558	50	3.7246e-05	5.1871e-09	7.2021e-05	0.51716	0.60505
3	167117429	168580960	1933	50	6.8493e-05	5.708e-09	7.5552e-05	0.90657	0.36463
3	168580960	170964909	3388	50	1.2624e-06	5.8126e-09	7.624e-05	0.016558	0.98679
3	170964909	172295731	2340	50	-3.3535e-05	6.1137e-09	7.819e-05	-0.42889	0.668
3	172295731	173477285	1701	50	-1.705e-06	5.4337e-09	7.3714e-05	-0.02313	0.98155
3	173477285	175116539	3110	50	6.0484e-05	5.9421e-09	7.7085e-05	0.78464	0.43267
3	175116539	176320287	2075	50	-2.4423e-05	6.2692e-09	7.9178e-05	-0.30846	0.75773
3	176320287	178107165	2903	50	-3.3461e-05	6.2366e-09	7.8972e-05	-0.42371	0.67178
3	178107165	179374586	2142	50	1.9409e-05	5.933e-09	7.7026e-05	0.25198	0.80105
3	179374586	181511166	2431	50	5.7526e-06	5.1216e-09	7.1566e-05	0.080382	0.93593
3	181511166	183769683	3212	50	-1.5878e-05	5.6757e-09	7.5337e-05	-0.21076	0.83307
3	183769683	185068255	2013	50	-4.0996e-05	6.2595e-09	7.9117e-05	-0.51817	0.60434
3	185068255	186890344	2941	50	2.8155e-05	5.761e-09	7.5901e-05	0.37094	0.71068
3	186890344	188856214	3019	50	-1.8938e-06	7.5392e-09	8.6829e-05	-0.021811	0.9826
3	188856214	190226607	3051	50	3.7286e-05	5.1746e-09	7.1935e-05	0.51833	0.60423
3	190226607	192343814	4300	50	8.9853e-05	5.4952e-09	7.413e-05	1.2121	0.22547
3	192343814	194059671	3177	50	-4.3243e-05	5.9208e-09	7.6947e-05	-0.56198	0.57413
3	194059671	194786674	2183	50	4.3447e-06	5.5046e-09	7.4193e-05	0.05856	0.9533
3	194786674	195971408	1769	50	8.1972e-05	6.0932e-09	7.8059e-05	1.0501	0.29366
3	195971408	197075987	1907	50	-7.8553e-06	6.2394e-09	7.899e-05	-0.099447	0.92078
3	197075987	197946622	1066	50	7.5923e-05	6.1427e-09	7.8376e-05	0.9687	0.33269
4	10240	694715	775	38	3.4978e-05	3.8349e-09	6.1926e-05	0.56483	0.57219
4	694715	1478711	1445	50	4.9408e-05	6.0725e-09	7.7926e-05	0.63404	0.52606
4	1478711	2842979	2148	50	-6.1063e-05	5.6844e-09	7.5395e-05	-0.8099	0.41799
4	2842979	3846040	1584	50	-6.9153e-05	6.1215e-09	7.824e-05	-0.88386	0.37677
4	3846040	4684116	2068	50	3.9938e-05	5.3955e-09	7.3454e-05	0.54371	0.58664
4	4684116	5502388	1854	50	4.0243e-05	5.6552e-09	7.5201e-05	0.53514	0.59255
4	5502388	6773043	3082	50	5.5209e-05	5.3723e-09	7.3296e-05	0.75323	0.45131
4	6773043	7539692	2110	50	-1.7205e-05	6.7116e-09	8.1924e-05	-0.21001	0.83366
4	7539692	8152235	1650	50	8.5972e-05	5.8149e-09	7.6255e-05	1.1274	0.25957
4	8152235	9326479	2168	50	-1.0378e-05	5.2923e-09	7.2748e-05	-0.14266	0.88656
4	9326479	10699152	3037	50	-1.5338e-06	6.035e-09	7.7685e-05	-0.019744	0.98425
4	10699152	12323034	3450	50	9.6495e-05	5.4999e-09	7.4161e-05	1.3011	0.19321
4	12323034	14272001	3708	50	6.4142e-05	5.5723e-09	7.4648e-05	0.85926	0.3902
4	14272001	15147446	1629	50	-7.9799e-06	5.1423e-09	7.171e-05	-0.11128	0.91139
4	15147446	15927009	1267	50	-2.8621e-05	5.1242e-09	7.1584e-05	-0.39982	0.68929
4	15927009	17383322	2800	50	-6.9001e-05	5.6531e-09	7.5187e-05	-0.91772	0.35877
4	17383322	18841874	2336	50	1.3376e-05	5.9021e-09	7.6825e-05	0.17411	0.86178
4	18841874	20544557	3365	50	-4.6701e-05	5.4762e-09	7.4002e-05	-0.63108	0.52799
4	20544557	22319347	3405	50	2.7623e-05	5.9893e-09	7.739e-05	0.35692	0.72115
4	22319347	24135529	3017	50	6.4198e-05	5.5751e-09	7.4666e-05	0.8598	0.3899
4	24135529	25609322	2532	50	6.1405e-05	5.8197e-09	7.6287e-05	0.80492	0.42086
4	25609322	27343722	2474	50	-5.7212e-05	6.0506e-09	7.7786e-05	-0.73552	0.46203
4	27343722	27965868	1203	50	1.7907e-06	4.5672e-09	6.7581e-05	0.026497	0.97886
4	27965868	29762208	3748	50	-1.1838e-05	5.5079e-09	7.4215e-05	-0.1595	0.87327
4	29762208	30454535	1076	50	-9.9444e-06	3.8671e-09	6.2186e-05	-0.15991	0.87295
4	30454535	31782981	2547	50	5.674e-05	5.5507e-09	7.4503e-05	0.76159	0.44631
4	31782981	33172766	2996	50	-1.9246e-05	5.413e-09	7.3573e-05	-0.26158	0.79364
4	33172766	35151415	2735	50	9.4536e-05	5.827e-09	7.6335e-05	1.2384	0.21555
4	35151415	36020436	2186	50	5.2932e-05	5.7586e-09	7.5886e-05	0.69752	0.48548
4	36020436	37255047	2758	50	4.6452e-05	6.2712e-09	7.9191e-05	0.58658	0.55749
4	37255047	38907022	3631	50	9.1462e-05	7.3756e-09	8.5881e-05	1.065	0.28689
4	38907022	40202609	2342	50	-3.7405e-05	6.83e-09	8.2644e-05	-0.45261	0.65083
4	40202609	42213058	3699	50	1.1705e-05	6.092e-09	7.8051e-05	0.14997	0.88079
4	42213058	43965045	3249	50	-2.4936e-05	5.8451e-09	7.6453e-05	-0.32616	0.74431
4	43965045	45189157	2558	50	-7.4359e-06	5.7646e-09	7.5925e-05	-0.097937	0.92198
4	45189157	47411896	2846	50	6.7712e-05	5.6532e-09	7.5188e-05	0.90057	0.36781
4	47411896	48123600	1215	49	9.5287e-06	4.8625e-09	6.9732e-05	0.13665	0.89131
4	48123600	53877433	2477	50	-0.00011438	6.8211e-09	8.259e-05	-1.385	0.16606
4	53877433	55429556	2444	50	-1.2261e-05	6.3733e-09	7.9833e-05	-0.15359	0.87794
4	55429556	56547644	2051	50	4.7447e-05	6.0681e-09	7.7898e-05	0.60909	0.54246
4	56547644	58935008	4842	50	5.715e-05	5.7137e-09	7.5589e-05	0.75606	0.44961
4	58935008	60741087	3804	50	2.9456e-05	5.3785e-09	7.3338e-05	0.40165	0.68794
4	60741087	62371763	3078	50	8.1504e-05	5.8949e-09	7.6778e-05	1.0616	0.28844
4	62371763	64341001	3410	50	5.3964e-05	5.4416e-09	7.3767e-05	0.73154	0.46445
4	64341001	66600492	4032	50	-1.1902e-05	5.5791e-09	7.4693e-05	-0.15934	0.8734
4	66600492	68059497	2780	50	-1.3648e-05	5.4282e-09	7.3677e-05	-0.18524	0.85304
4	68059497	68854765	1507	50	5.4267e-05	4.4971e-09	6.706e-05	0.80923	0.41838
4	68854765	71049152	4522	50	-6.1131e-05	5.8365e-09	7.6397e-05	-0.80018	0.42361
4	71049152	72140558	1803	50	-9.4528e-05	5.5517e-09	7.4509e-05	-1.2687	0.20456
4	72140558	74592390	3178	50	-6.7861e-05	5.6156e-09	7.4938e-05	-0.90557	0.36516
4	74592390	77130707	4106	50	6.7651e-05	6.4254e-09	8.0159e-05	0.84396	0.39869
4	77130707	79093979	3692	50	3.6917e-05	5.4299e-09	7.3688e-05	0.501	0.61637
4	79093979	80990297	2997	50	8.4599e-06	6.128e-09	7.8282e-05	0.10807	0.91394
4	80990297	82125315	1341	50	5.2767e-05	4.802e-09	6.9297e-05	0.76147	0.44638
4	82125315	83372593	2034	50	-1.2569e-05	5.4719e-09	7.3973e-05	-0.16991	0.86508
4	83372593	84799656	2553	50	7.0836e-05	6.6659e-09	8.1645e-05	0.8676	0.38561
4	84799656	86930609	3336	50	-5.5085e-06	5.5498e-09	7.4497e-05	-0.073942	0.94106
4	86930609	87534648	691	33	-5.998e-06	2.8276e-09	5.3176e-05	-0.1128	0.91019
4	87534648	89238028	2950	50	-7.0539e-05	6.1868e-09	7.8656e-05	-0.89681	0.36982
4	89238028	90231564	1688	50	-2.9681e-05	6.5089e-09	8.0677e-05	-0.36789	0.71295
4	90231564	91560677	1906	50	-1.7607e-05	6.0278e-09	7.7639e-05	-0.22679	0.82059
4	91560677	94233299	3618	50	7.8416e-05	5.6515e-09	7.5176e-05	1.0431	0.2969
4	94233299	96182188	3123	50	-4.2972e-05	6.3436e-09	7.9646e-05	-0.53953	0.58952
4	96182188	97540703	2664	50	8.2346e-05	5.3509e-09	7.315e-05	1.1257	0.26029
4	97540703	99424067	3095	50	-1.6028e-06	5.3013e-09	7.281e-05	-0.022013	0.98244
4	99424067	100678360	2222	50	0.00011503	5.7067e-09	7.5543e-05	1.5227	0.12783
4	100678360	103221356	4477	50	9.994e-05	7.1609e-09	8.4622e-05	1.181	0.2376
4	103221356	105305294	2845	50	-6.1425e-05	6.2209e-09	7.8873e-05	-0.77879	0.4361
4	105305294	107501305	3027	50	1.6153e-05	6.2218e-09	7.8878e-05	0.20478	0.83774
4	107501305	108815348	1766	50	3.2721e-05	5.7538e-09	7.5854e-05	0.43137	0.6662
4	108815348	111256567	3931	50	-6.9403e-06	5.6543e-09	7.5195e-05	-0.092298	0.92646
4	111256567	113870102	3676	50	-3.5395e-05	6.0377e-09	7.7703e-05	-0.45552	0.64873
4	113870102	115666246	3110	50	2.357e-05	5.3809e-09	7.3355e-05	0.32131	0.74798
4	115666246	117276929	2743	50	2.4136e-06	5.6673e-09	7.5281e-05	0.032061	0.97442
4	117276929	118479918	2359	50	-5.002e-05	5.7619e-09	7.5907e-05	-0.65895	0.50992
4	118479918	119933512	2672	50	1.4601e-05	5.937e-09	7.7052e-05	0.18949	0.84971
4	119933512	120392684	1043	33	2.5009e-05	3.3891e-09	5.8216e-05	0.42959	0.6675
4	120392684	122657987	4524	50	5.017e-05	5.3856e-09	7.3387e-05	0.68365	0.4942
4	122657987	124286481	2261	50	0.00041292	1.0411e-08	0.00010204	4.0468	5.1918e-05
4	124286481	125210862	1614	50	3.0004e-06	5.8177e-09	7.6274e-05	0.039337	0.96862
4	125210862	126480886	2353	50	-4.9788e-05	6.4069e-09	8.0043e-05	-0.62202	0.53393
4	126480886	127275477	1656	50	7.9061e-05	5.6204e-09	7.497e-05	1.0546	0.29162
4	127275477	127830293	1096	50	-1.8651e-05	4.0267e-09	6.3456e-05	-0.29392	0.76882
4	127830293	128996665	956	39	-9.8747e-06	3.5187e-09	5.9319e-05	-0.16647	0.86779
4	128996665	130591885	2327	50	-8.8656e-07	5.8673e-09	7.6598e-05	-0.011574	0.99077
4	130591885	131283821	1117	48	-2.5324e-05	4.4235e-09	6.651e-05	-0.38075	0.70339
4	131283821	132954033	2905	50	6.7023e-05	5.8146e-09	7.6254e-05	0.87894	0.37943
4	132954033	134628434	3260	50	-9.336e-05	6.105e-09	7.8135e-05	-1.1949	0.23214
4	134628434	136566407	3312	50	2.2249e-05	5.483e-09	7.4047e-05	0.30047	0.76382
4	136566407	138541971	4061	50	-3.44e-05	5.3118e-09	7.2882e-05	-0.472	0.63693
4	138541971	139556511	1947	50	7.0883e-05	5.568e-09	7.4619e-05	0.94993	0.34215
4	139556511	141084631	2293	50	-1.949e-05	5.5694e-09	7.4629e-05	-0.26117	0.79397
4	141084631	143443265	3668	50	2.5665e-05	5.5883e-09	7.4755e-05	0.34333	0.73135
4	143443265	146178187	3385	50	-8.4591e-06	6.4566e-09	8.0353e-05	-0.10527	0.91616
4	146178187	148521873	3234	50	6.4258e-06	5.7342e-09	7.5724e-05	0.084858	0.93237
4	148521873	150683580	2728	50	-3.5011e-05	6.4659e-09	8.0411e-05	-0.43539	0.66328
4	150683580	152782184	2482	50	1.0693e-05	5.4262e-09	7.3663e-05	0.14516	0.88458
4	152782184	154477641	2344	50	0.00010867	5.7244e-09	7.566e-05	1.4363	0.15091
4	154477641	155056126	1175	50	2.3568e-05	5.1773e-09	7.1953e-05	0.32755	0.74325
4	155056126	157485097	4552	50	9.6972e-05	6.1093e-09	7.8162e-05	1.2406	0.21474
4	157485097	158743718	2021	50	-3.7022e-07	5.7295e-09	7.5694e-05	-0.0048911	0.9961
4	158743718	161058864	3284	50	6.721e-05	5.6373e-09	7.5082e-05	0.89515	0.37071
4	161058864	161826435	1772	50	5.5827e-05	5.415e-09	7.3587e-05	0.75866	0.44806
4	161826435	163243679	3655	50	5.1351e-05	5.8365e-09	7.6397e-05	0.67217	0.50148
4	163243679	164478234	2028	50	2.322e-05	5.7032e-09	7.5519e-05	0.30747	0.75849
4	164478234	165823448	2762	50	1.2614e-05	5.4155e-09	7.359e-05	0.17142	0.8639
4	165823448	167018858	2300	50	8.4036e-05	5.8864e-09	7.6723e-05	1.0953	0.27338
4	167018858	167852917	1597	50	-3.5469e-05	5.1311e-09	7.1632e-05	-0.49516	0.62049
4	167852917	169676825	3235	50	-3.2299e-05	5.7771e-09	7.6008e-05	-0.42495	0.67087
4	169676825	170776510	1550	50	-2.8055e-05	5.8013e-09	7.6166e-05	-0.36834	0.71262
4	170776510	172558635	2944	50	2.6736e-05	5.2745e-09	7.2625e-05	0.36813	0.71278
4	172558635	174264132	2116	50	1.0677e-05	5.6901e-09	7.5432e-05	0.14154	0.88744
4	174264132	176570716	3751	50	2.3676e-05	5.7826e-09	7.6044e-05	0.31134	0.75554
4	176570716	178991910	4706	50	5.6635e-05	5.6229e-09	7.4986e-05	0.75528	0.45008
4	178991910	180122043	2209	50	2.4624e-05	5.674e-09	7.5326e-05	0.32689	0.74375
4	180122043	182066807	4666	50	-2.2883e-05	5.1824e-09	7.1989e-05	-0.31787	0.75059
4	182066807	183371275	3150	50	-2.1601e-05	5.5789e-09	7.4692e-05	-0.2892	0.77243
4	183371275	184929455	3495	50	-8.9415e-05	5.7075e-09	7.5548e-05	-1.1835	0.23659
4	184929455	186909090	4614	50	-8.8478e-05	5.2118e-09	7.2193e-05	-1.2256	0.22035
4	186909090	188472981	3217	50	-8.2839e-05	5.6201e-09	7.4967e-05	-1.105	0.26916
4	188472981	189693511	3449	50	-5.9943e-05	6.0535e-09	7.7804e-05	-0.77044	0.44104
4	189693511	191043594	2773	50	-1.3112e-05	5.9943e-09	7.7423e-05	-0.16935	0.86552
5	11940	982252	1491	50	-1.7729e-05	6.0388e-09	7.771e-05	-0.22814	0.81954
5	982252	2132442	2574	50	-6.1835e-05	5.1467e-09	7.1741e-05	-0.86192	0.38873
5	2132442	3361941	3532	50	-8.7416e-06	5.6365e-09	7.5077e-05	-0.11644	0.90731
5	3361941	4632110	2554	50	2.232e-06	6.4025e-09	8.0016e-05	0.027895	0.97775
5	4632110	5973233	2886	50	2.3275e-05	6.0985e-09	7.8093e-05	0.29804	0.76568
5	5973233	7143218	2539	50	-1.4277e-05	5.2516e-09	7.2468e-05	-0.19702	0.84382
5	7143218	8446336	2696	50	-7.0196e-05	5.2524e-09	7.2474e-05	-0.96857	0.33276
5	8446336	9718832	2624	50	-1.656e-05	5.5233e-09	7.4319e-05	-0.22282	0.82367
5	9718832	11173271	2942	50	4.1841e-05	6.5136e-09	8.0707e-05	0.51843	0.60416
5	11173271	13464832	3184	50	3.3855e-05	5.889e-09	7.674e-05	0.44116	0.6591
5	13464832	14757804	2276	50	8.7996e-05	6.1773e-09	7.8596e-05	1.1196	0.26288
5	14757804	16963613	2978	50	-2.5105e-05	5.805e-09	7.619e-05	-0.32951	0.74177
5	16963613	18051592	1505	50	-2.1109e-05	5.8473e-09	7.6468e-05	-0.27605	0.78251
5	18051592	19917716	3529	50	1.7494e-05	5.7969e-09	7.6138e-05	0.22976	0.81828
5	19917716	22152073	2806	50	-1.7154e-05	6.3862e-09	7.9914e-05	-0.21466	0.83003
5	22152073	23494324	2109	50	-7.7159e-05	5.8978e-09	7.6797e-05	-1.0047	0.31504
5	23494324	26184851	5118	50	-6.7467e-05	5.7958e-09	7.613e-05	-0.88621	0.3755
5	26184851	26857604	1239	50	-6.9464e-05	4.4926e-09	6.7027e-05	-1.0364	0.30004
5	26857604	27984513	1799	50	-6.3294e-09	5.6364e-09	7.5076e-05	-8.4306e-05	0.99993
5	27984513	29714820	3269	50	3.4497e-05	5.2616e-09	7.2537e-05	0.47558	0.63438
5	29714820	31390249	3155	50	-4.4111e-06	6.0048e-09	7.749e-05	-0.056925	0.95461
5	31390249	33500180	3716	50	-4.8932e-05	4.9766e-09	7.0545e-05	-0.69363	0.48792
5	33500180	35048970	2617	50	-2.7203e-05	5.3516e-09	7.3154e-05	-0.37185	0.71
5	35048970	36433954	2148	50	-8.5676e-07	5.9375e-09	7.7055e-05	-0.011119	0.99113
5	36433954	38802410	3396	50	-2.6339e-05	6.054e-09	7.7808e-05	-0.33851	0.73498
5	38802410	40287729	2609	50	1.4781e-05	1.103e-08	0.00010502	0.14074	0.88808
5	40287729	41888710	2931	50	0.00026067	1.6045e-08	0.00012667	2.0579	0.039604
5	41888710	43983499	2514	50	0.0001024	5.7151e-09	7.5598e-05	1.3545	0.17556
5	43983499	50163398	3944	50	-2.968e-05	6.3932e-09	7.9958e-05	-0.37119	0.7105
5	50163398	52134622	3047	50	3.8381e-06	5.9603e-09	7.7203e-05	0.049715	0.96035
5	52134622	53703044	3112	50	1.0315e-05	5.4692e-09	7.3954e-05	0.13948	0.88907
5	53703044	55417349	3006	50	2.9234e-05	6.1097e-09	7.8165e-05	0.374	0.7084
5	55417349	56621102	2068	50	6.157e-05	6.3084e-09	7.9426e-05	0.7752	0.43822
5	56621102	57340073	1194	50	5.969e-05	4.479e-09	6.6926e-05	0.89188	0.37246
5	57340073	58524622	2581	50	2.3185e-05	5.4478e-09	7.3809e-05	0.31412	0.75343
5	58524622	60935907	2978	50	-1.2659e-05	5.3969e-09	7.3464e-05	-0.17232	0.86319
5	60935907	61672995	971	49	-6.5299e-05	4.325e-09	6.5765e-05	-0.99292	0.32075
5	61672995	63218987	2637	50	-0.00011305	5.7204e-09	7.5633e-05	-1.4947	0.135
5	63218987	63968304	885	41	5.9328e-05	3.199e-09	5.656e-05	1.0489	0.29421
5	63968304	65911286	2813	50	-1.4342e-05	5.2913e-09	7.2741e-05	-0.19716	0.8437
5	65911286	67850860	3031	50	1.408e-05	6.3916e-09	7.9947e-05	0.17611	0.86021
5	67850860	71240456	2267	50	-3.8167e-05	4.9866e-09	7.0616e-05	-0.54049	0.58886
5	71240456	73759326	4027	50	-4.4257e-05	6.5621e-09	8.1007e-05	-0.54634	0.58483
5	73759326	75798866	3337	50	-4.953e-06	5.623e-09	7.4987e-05	-0.066052	0.94734
5	75798866	77623332	3044	50	8.8464e-05	5.4464e-09	7.38e-05	1.1987	0.23064
5	77623332	79393144	2738	50	-9.966e-06	6.0968e-09	7.8082e-05	-0.12764	0.89844
5	79393144	80481471	2188	50	-6.7601e-06	5.7671e-09	7.5941e-05	-0.089017	0.92907
5	80481471	82025648	2002	50	2.195e-05	5.1292e-09	7.1618e-05	0.30649	0.75923
5	82025648	83972689	2431	50	2.387e-05	5.6962e-09	7.5473e-05	0.31627	0.7518
5	83972689	85767290	4120	50	-2.8108e-05	4.9505e-09	7.036e-05	-0.3995	0.68953
5	85767290	87389991	1465	50	-4.276e-05	5.4426e-09	7.3774e-05	-0.5796	0.56218
5	87389991	88891530	1212	50	0.00011057	6.5203e-09	8.0749e-05	1.3694	0.17089
5	88891530	90422654	1584	50	5.4934e-05	6.1253e-09	7.8264e-05	0.70191	0.48274
5	90422654	91840542	1655	50	9.3e-05	6.1064e-09	7.8144e-05	1.1901	0.234
5	91840542	93809984	1557	50	2.4316e-05	6.6407e-09	8.149e-05	0.29839	0.76541
5	93809984	95963519	2814	50	6.4285e-05	6.4514e-09	8.0321e-05	0.80036	0.4235
5	95963519	97315601	2613	50	0.00022781	7.7648e-09	8.8118e-05	2.5853	0.0097301
5	97315601	99260992	3331	50	2.9571e-05	5.9991e-09	7.7454e-05	0.38179	0.70261
5	99260992	101578769	3245	50	4.6149e-07	5.6478e-09	7.5152e-05	0.0061408	0.9951
5	101578769	103320005	2414	50	5.6661e-06	6.2942e-09	7.9336e-05	0.07142	0.94306
5	103320005	104851483	2419	50	7.2261e-05	5.5964e-09	7.4809e-05	0.96593	0.33408
5	104851483	105893055	1288	50	9.3012e-05	5.1555e-09	7.1802e-05	1.2954	0.19518
5	105893055	107264196	2431	50	-3.0011e-05	6.1065e-09	7.8144e-05	-0.38404	0.70095
5	107264196	108633934	2477	50	0.00011168	6.0558e-09	7.7819e-05	1.4351	0.15124
5	108633934	110821144	3274	50	3.1204e-06	7.0945e-09	8.4229e-05	0.037047	0.97045
5	110821144	111981562	2018	50	-0.00012464	6.5041e-09	8.0648e-05	-1.5455	0.12223
5	111981562	113396285	2674	50	-4.9241e-05	6.0261e-09	7.7628e-05	-0.63431	0.52588
5	113396285	114830370	2787	50	9.1846e-05	6.7045e-09	8.1881e-05	1.1217	0.26199
5	114830370	115831047	2082	50	1.6064e-05	4.9986e-09	7.07e-05	0.22721	0.82026
5	115831047	117346213	2755	50	-2.1435e-05	5.4902e-09	7.4096e-05	-0.28929	0.77236
5	117346213	118608820	1973	50	9.8044e-05	5.9394e-09	7.7068e-05	1.2722	0.20331
5	118608820	119669042	1802	50	1.4363e-05	6.2985e-09	7.9363e-05	0.18098	0.85638
5	119669042	120452166	1328	50	-6.5157e-05	4.7881e-09	6.9196e-05	-0.94163	0.34638
5	120452166	122556905	3606	50	2.521e-05	5.93e-09	7.7007e-05	0.32737	0.74339
5	122556905	123798100	2065	50	-4.2794e-05	5.5395e-09	7.4428e-05	-0.57497	0.56531
5	123798100	125785649	4020	50	7.8172e-05	6.0468e-09	7.7761e-05	1.0053	0.31476
5	125785649	127344604	1999	50	-6.2423e-05	6.2534e-09	7.9079e-05	-0.78938	0.42989
5	127344604	129519025	3778	50	1.457e-05	6.1991e-09	7.8734e-05	0.18506	0.85318
5	129519025	132139649	2547	50	7.5306e-05	1.1024e-08	0.00010499	0.71724	0.47322
5	132139649	134777401	3476	50	1.8799e-06	6.1539e-09	7.8447e-05	0.023963	0.98088
5	134777401	136376050	2530	50	-4.2259e-07	5.1565e-09	7.1809e-05	-0.0058849	0.9953
5	136376050	139265072	2693	50	6.6164e-05	5.9975e-09	7.7444e-05	0.85435	0.39291
5	139265072	140645971	1440	50	7.8122e-05	5.7103e-09	7.5567e-05	1.0338	0.30122
5	140645971	142981248	3384	50	-2.3227e-05	7.6267e-09	8.7331e-05	-0.26596	0.79027
5	142981248	144943354	2963	50	-2.4489e-05	5.5338e-09	7.439e-05	-0.3292	0.742
5	144943354	147181998	3273	50	8.1364e-06	5.787e-09	7.6073e-05	0.10696	0.91482
5	147181998	148662624	2366	50	-1.0426e-06	6.2449e-09	7.9024e-05	-0.013193	0.98947
5	148662624	150561298	3064	50	3.2091e-05	8.613e-09	9.2806e-05	0.34579	0.7295
5	150561298	152867774	4202	50	-3.9678e-07	5.5437e-09	7.4456e-05	-0.0053291	0.99575
5	152867774	153773088	1836	50	-4.1524e-05	5.8809e-09	7.6687e-05	-0.54147	0.58818
5	153773088	155373505	2668	50	1.6444e-06	5.6077e-09	7.4885e-05	0.021959	0.98248
5	155373505	156628700	1765	50	-0.00010804	6.052e-09	7.7794e-05	-1.3888	0.1649
5	156628700	158825698	3902	50	0.00024428	7.6912e-09	8.77e-05	2.7854	0.0053461
5	158825698	159973944	1966	50	-0.00016169	1.1161e-08	0.00010565	-1.5305	0.1259
5	159973944	161482133	2463	50	1.6835e-05	5.8094e-09	7.622e-05	0.22088	0.82519
5	161482133	162743908	1839	50	-3.1298e-05	5.1376e-09	7.1677e-05	-0.43665	0.66236
5	162743908	163771582	1913	50	-1.6262e-05	5.9404e-09	7.7074e-05	-0.21099	0.83289
5	163771582	165642395	2803	50	4.7966e-06	6.0202e-09	7.759e-05	0.061819	0.95071
5	165642395	166847740	1834	50	2.1294e-05	4.7567e-09	6.8969e-05	0.30874	0.75752
5	166847740	168525318	2640	50	-2.221e-05	5.6589e-09	7.5226e-05	-0.29525	0.7678
5	168525318	169505664	1746	50	5.9634e-05	5.4849e-09	7.406e-05	0.8052	0.4207
5	169505664	171074292	2678	50	-7.8227e-07	5.5243e-09	7.4326e-05	-0.010525	0.9916
5	171074292	172678327	2667	50	4.8398e-05	5.4976e-09	7.4146e-05	0.65274	0.51393
5	172678327	173642871	2043	50	-3.3431e-05	6.1662e-09	7.8525e-05	-0.42573	0.6703
5	173642871	175450595	3313	50	3.523e-05	4.9301e-09	7.0215e-05	0.50175	0.61584
5	175450595	177251507	1658	50	0.00013807	7.0112e-09	8.3733e-05	1.649	0.099151
5	177251507	178413464	2593	50	2.9154e-05	5.5268e-09	7.4342e-05	0.39215	0.69495
5	178413464	179401244	1744	50	5.9981e-05	5.791e-09	7.6098e-05	0.7882	0.43058
5	179401244	180559933	2382	50	-5.7079e-05	6.0596e-09	7.7843e-05	-0.73325	0.4634
5	180559933	180885156	241	20	6.9132e-06	2.1144e-09	4.5983e-05	0.15034	0.88049
6	73924	1452362	2501	50	-1.8423e-05	6.171e-09	7.8556e-05	-0.23453	0.81458
6	1452362	2458936	1696	50	-1.8062e-05	5.5644e-09	7.4595e-05	-0.24214	0.80867
6	2458936	3573593	2489	50	0.00013753	5.9341e-09	7.7033e-05	1.7853	0.074212
6	3573593	4617817	2376	50	-3.4981e-05	5.3765e-09	7.3325e-05	-0.47706	0.63332
6	4617817	5791472	2315	50	-5.3931e-05	5.344e-09	7.3103e-05	-0.73774	0.46067
6	5791472	6785207	2278	50	-2.9228e-05	5.1685e-09	7.1892e-05	-0.40655	0.68434
6	6785207	7808936	2192	50	-2.6871e-05	5.5527e-09	7.4516e-05	-0.36061	0.71839
6	7808936	9020026	2564	50	-1.2034e-05	6.0292e-09	7.7648e-05	-0.15498	0.87683
6	9020026	10540317	2892	50	3.3321e-06	5.4409e-09	7.3763e-05	0.045173	0.96397
6	10540317	11790816	2161	50	2.2457e-05	6.4522e-09	8.0325e-05	0.27958	0.7798
6	11790816	13209388	2335	50	4.2998e-07	6.9719e-09	8.3498e-05	0.0051496	0.99589
6	13209388	14802924	2631	50	0.00011122	5.6127e-09	7.4918e-05	1.4845	0.13768
6	14802924	17386405	4222	50	8.3384e-05	5.7502e-09	7.583e-05	1.0996	0.2715
6	17386405	19207487	3400	50	7.9865e-05	5.5597e-09	7.4563e-05	1.0711	0.28412
6	19207487	21684065	4492	50	-2.4622e-06	6.9053e-09	8.3098e-05	-0.02963	0.97636
6	21684065	22748307	2248	50	5.0704e-05	5.7995e-09	7.6154e-05	0.66581	0.50553
6	22748307	23936619	2495	50	5.6437e-05	5.808e-09	7.621e-05	0.74055	0.45897
6	23936619	24852275	1789	50	3.2552e-06	5.3909e-09	7.3423e-05	0.044335	0.96464
6	24852275	25684587	1949	50	-0.00014181	6.5811e-09	8.1124e-05	-1.7481	0.080451
6	25684587	26791233	1939	50	-0.00010661	6.2109e-09	7.881e-05	-1.3527	0.17615
6	26791233	28017819	1558	44	-0.00015092	4.6955e-09	6.8524e-05	-2.2024	0.027638
6	28017819	28917608	1497	42	-9.0219e-05	4.5225e-09	6.7249e-05	-1.3416	0.17974
6	28917608	29737971	1856	50	-0.00013843	6.6807e-09	8.1735e-05	-1.6937	0.090324
6	29737971	30798168	3564	50	-0.00011257	8.9363e-09	9.4532e-05	-1.1908	0.23374
6	30798168	31571218	5012	50	3.8153e-05	1.2055e-08	0.0001098	0.34749	0.72822
6	31571218	32682664	3150	50	-0.00035181	2.3621e-08	0.00015369	-2.289	0.022077
6	32682664	33236497	2629	50	-0.00037942	1.4433e-08	0.00012014	-3.1582	0.0015872
6	33236497	35455756	3480	50	5.194e-05	6.1816e-09	7.8623e-05	0.66062	0.50885
6	35455756	37572596	3407	50	6.9429e-06	6.2478e-09	7.9043e-05	0.087837	0.93001
6	37572596	39295677	3396	50	-3.6138e-05	5.5366e-09	7.4409e-05	-0.48567	0.6272
6	39295677	40345115	1556	50	1.3835e-05	5.6803e-09	7.5368e-05	0.18357	0.85435
6	40345115	42038721	2927	50	-1.1795e-05	5.8101e-09	7.6224e-05	-0.15474	0.87703
6	42038721	43756169	2079	50	2.9488e-05	5.8022e-09	7.6172e-05	0.38712	0.69866
6	43756169	45406563	2684	50	3.5212e-05	5.9408e-09	7.7076e-05	0.45684	0.64778
6	45406563	47311898	2930	50	0.00010892	6.1862e-09	7.8652e-05	1.3849	0.16609
6	47311898	48391125	1985	50	4.8539e-05	5.6393e-09	7.5095e-05	0.64637	0.51804
6	48391125	50386145	3245	50	-3.2767e-05	5.7002e-09	7.5499e-05	-0.434	0.66429
6	50386145	52210476	2992	50	2.0995e-05	5.6751e-09	7.5333e-05	0.2787	0.78048
6	52210476	53279102	1958	50	4.381e-05	5.4993e-09	7.4157e-05	0.59077	0.55468
6	53279102	55468270	4447	50	-9.6984e-05	5.6738e-09	7.5324e-05	-1.2875	0.1979
6	55468270	56105313	1410	42	3.9643e-05	3.6633e-09	6.0525e-05	0.65498	0.51248
6	56105313	57599465	1592	50	4.8505e-05	5.8789e-09	7.6674e-05	0.63261	0.52699
6	57599465	61880512	1964	28	2.9489e-05	4.6225e-09	6.7989e-05	0.43373	0.66448
6	61880512	63552888	2419	45	-1.7454e-05	4.1802e-09	6.4654e-05	-0.26996	0.78719
6	63552888	65765742	3395	50	-2.8335e-06	5.4584e-09	7.3881e-05	-0.038352	0.96941
6	65765742	67329215	3604	50	-1.9619e-05	5.8113e-09	7.6232e-05	-0.25736	0.7969
6	67329215	68849483	3843	50	3.2621e-05	5.2801e-09	7.2664e-05	0.44893	0.65348
6	68849483	69523448	1609	50	7.0112e-05	4.6332e-09	6.8068e-05	1.03	0.30299
6	69523448	71609510	3640	50	-3.6858e-05	5.2438e-09	7.2414e-05	-0.50898	0.61076
6	71609510	73450097	3268	50	1.5113e-06	5.9721e-09	7.7279e-05	0.019557	0.9844
6	73450097	75462003	3543	50	4.275e-05	6.0277e-09	7.7638e-05	0.55063	0.58189
6	75462003	77414881	2513	50	1.6966e-05	4.9273e-09	7.0194e-05	0.24171	0.80901
6	77414881	78957728	3179	50	5.7732e-06	5.1945e-09	7.2073e-05	0.080103	0.93616
6	78957728	80691170	3113	50	-4.8432e-05	6.0327e-09	7.767e-05	-0.62356	0.53291
6	80691170	81929222	2850	50	3.7558e-05	4.8352e-09	6.9536e-05	0.54013	0.58911
6	81929222	83127149	1792	50	1.7203e-05	5.7207e-09	7.5635e-05	0.22744	0.82008
6	83127149	85209989	2480	50	-1.0801e-05	6.515e-09	8.0716e-05	-0.13382	0.89354
6	85209989	87069500	3463	50	6.3799e-05	6.1932e-09	7.8697e-05	0.8107	0.41754
6	87069500	88822140	3002	50	2.793e-05	6.1313e-09	7.8302e-05	0.35669	0.72132
6	88822140	89973052	1960	50	-0.00010003	6.3452e-09	7.9657e-05	-1.2558	0.2092
6	89973052	91843196	2964	50	0.00019276	7.0429e-09	8.3922e-05	2.2969	0.021624
6	91843196	93428644	2509	50	-2.7194e-05	6.9185e-09	8.3177e-05	-0.32694	0.74372
6	93428644	94118142	1547	50	-7.0805e-06	5.6411e-09	7.5107e-05	-0.094272	0.92489
6	94118142	94441175	439	18	4.5314e-05	1.473e-09	3.838e-05	1.1807	0.23774
6	94441175	97093511	4075	50	4.4351e-07	6.56e-09	8.0994e-05	0.0054758	0.99563
6	97093511	97842284	1161	50	5.9924e-05	4.6049e-09	6.786e-05	0.88306	0.37721
6	97842284	100630146	3970	50	-5.8225e-05	6.065e-09	7.7878e-05	-0.74764	0.45468
6	100630146	102636772	2671	50	-3.2139e-05	5.673e-09	7.5319e-05	-0.4267	0.6696
6	102636772	103983395	2395	50	2.8581e-05	5.6702e-09	7.53e-05	0.37957	0.70427
6	103983395	106056733	3600	50	3.9378e-05	5.9719e-09	7.7278e-05	0.50956	0.61036
6	106056733	107450306	2723	50	3.326e-05	6.2975e-09	7.9357e-05	0.41912	0.67513
6	107450306	108464380	1354	50	7.5136e-05	5.8918e-09	7.6758e-05	0.97886	0.32765
6	108464380	110304247	2458	50	2.5775e-06	5.9616e-09	7.7212e-05	0.033383	0.97337
6	110304247	112345014	2935	50	4.1971e-05	7.5611e-09	8.6955e-05	0.48268	0.62933
6	112345014	114220833	2636	50	-0.0002106	6.4414e-09	8.0258e-05	-2.6241	0.0086881
6	114220833	116131396	3132	50	-9.0865e-05	5.3588e-09	7.3204e-05	-1.2413	0.21451
6	116131396	117672972	2264	50	-2.8219e-05	6.3287e-09	7.9553e-05	-0.35472	0.7228
6	117672972	118963115	1942	50	1.8123e-05	6.2693e-09	7.9179e-05	0.22889	0.81896
6	118963115	119963278	1632	50	-1.465e-05	5.0625e-09	7.1151e-05	-0.2059	0.83687
6	119963278	120512128	1023	39	2.0851e-05	2.6531e-09	5.1509e-05	0.40481	0.68562
6	120512128	121905676	2504	50	9.8079e-05	6.0481e-09	7.777e-05	1.2611	0.20726
6	121905676	123856181	3483	50	-8.7442e-05	6.6172e-09	8.1346e-05	-1.0749	0.2824
6	123856181	125424383	2343	50	3.4512e-05	5.769e-09	7.5954e-05	0.45438	0.64955
6	125424383	127540461	1986	50	-6.9012e-05	6.7977e-09	8.2448e-05	-0.83704	0.40257
6	127540461	129861031	2972	50	2.9982e-05	5.5577e-09	7.455e-05	0.40218	0.68755
6	129861031	130935454	2195	50	5.07e-05	5.8352e-09	7.6389e-05	0.66372	0.50687
6	130935454	132765669	2807	50	-3.4879e-05	5.8187e-09	7.6281e-05	-0.45725	0.64749
6	132765669	134244243	2394	50	5.0415e-05	5.7281e-09	7.5684e-05	0.66613	0.50533
6	134244243	136224177	2541	50	-1.9215e-05	5.9351e-09	7.704e-05	-0.24942	0.80303
6	136224177	137614218	1205	50	0.00020696	6.4549e-09	8.0342e-05	2.576	0.0099949
6	137614218	138822629	2164	50	-3.3027e-05	7.4653e-09	8.6402e-05	-0.38225	0.70228
6	138822629	139845436	1785	50	-2.6017e-05	5.4042e-09	7.3513e-05	-0.35391	0.72341
6	139845436	142288479	3018	50	0.00012069	6.2295e-09	7.8927e-05	1.5292	0.12622
6	142288479	145319810	4158	50	-8.5797e-05	5.467e-09	7.3939e-05	-1.1604	0.2459
6	145319810	146665424	1733	50	8.8399e-05	4.398e-09	6.6317e-05	1.333	0.18254
6	146665424	148920352	3712	50	4.8939e-05	5.7504e-09	7.5831e-05	0.64536	0.51869
6	148920352	150253404	2420	50	1.6858e-05	7.172e-09	8.4687e-05	0.19906	0.84222
6	150253404	151912703	3779	50	-4.9305e-06	5.4277e-09	7.3673e-05	-0.066924	0.94664
6	151912703	153094496	2220	50	-3.444e-05	5.8168e-09	7.6268e-05	-0.45157	0.65158
6	153094496	154974120	3996	50	3.1084e-05	5.518e-09	7.4283e-05	0.41845	0.67561
6	154974120	156763326	3072	50	0.00010352	5.1809e-09	7.1979e-05	1.4381	0.15039
6	156763326	158218719	1962	50	-2.4522e-05	6.8071e-09	8.2505e-05	-0.29722	0.7663
6	158218719	160580497	4936	50	7.9045e-05	6.4758e-09	8.0473e-05	0.98227	0.32597
6	160580497	162169564	3240	50	4.3887e-05	5.7217e-09	7.5642e-05	0.58019	0.56178
6	162169564	162931203	1676	50	4.9831e-05	5.8301e-09	7.6355e-05	0.65262	0.514
6	162931203	164383521	3164	50	-0.00011	5.3137e-09	7.2895e-05	-1.509	0.1313
6	164383521	165586864	2883	50	-8.9594e-06	5.1184e-09	7.1543e-05	-0.12523	0.90034
6	165586864	167024733	3353	50	1.4792e-05	5.9241e-09	7.6968e-05	0.19218	0.8476
6	167024733	168042835	2015	50	-2.8242e-06	8.5422e-09	9.2424e-05	-0.030558	0.97562
6	168042835	169382050	3548	50	2.3776e-05	5.0383e-09	7.0981e-05	0.33496	0.73765
6	169382050	170330173	1986	50	1.0101e-05	5.6166e-09	7.4944e-05	0.13478	0.89279
6	170330173	171051270	1308	50	7.5404e-05	6.5097e-09	8.0683e-05	0.93457	0.35001
7	16161	972752	1441	50	8.932e-05	5.6682e-09	7.5287e-05	1.1864	0.23547
7	972752	1353067	915	50	3.598e-05	6.2987e-09	7.9364e-05	0.45335	0.6503
7	1353067	2062398	1308	50	3.9634e-05	6.3058e-09	7.9409e-05	0.49911	0.6177
7	2062398	2772227	1313	50	1.7405e-05	6.3935e-09	7.9959e-05	0.21768	0.82768
7	2772227	4573428	4361	50	3.9809e-05	6.4247e-09	8.0154e-05	0.49665	0.61943
7	4573428	5416232	1849	50	9.5724e-06	5.8119e-09	7.6236e-05	0.12556	0.90008
7	5416232	5854526	657	50	6.328e-05	5.4165e-09	7.3597e-05	0.85982	0.38989
7	5854526	6573857	1115	50	6.0985e-05	7.9498e-09	8.9162e-05	0.68399	0.49398
7	6573857	7808752	2921	50	5.635e-05	6.3404e-09	7.9626e-05	0.70768	0.47914
7	7808752	9123423	3090	50	3.9647e-05	5.8172e-09	7.6271e-05	0.51982	0.60319
7	9123423	9987499	2435	50	1.77e-05	5.7642e-09	7.5922e-05	0.23313	0.81566
7	9987499	11299198	3068	50	3.8382e-05	6.8176e-09	8.2569e-05	0.46485	0.64204
7	11299198	12635461	3840	50	2.5692e-05	5.7601e-09	7.5896e-05	0.33852	0.73497
7	12635461	13884202	3106	50	4.5274e-05	5.3229e-09	7.2959e-05	0.62055	0.5349
7	13884202	15143657	2281	50	6.3399e-07	4.9748e-09	7.0532e-05	0.0089887	0.99283
7	15143657	16902069	3472	50	8.0531e-05	5.812e-09	7.6237e-05	1.0563	0.29081
7	16902069	19481547	3871	50	7.1968e-06	5.1205e-09	7.1558e-05	0.10057	0.91989
7	19481547	20124908	1349	50	-0.00010506	5.7419e-09	7.5776e-05	-1.3865	0.16559
7	20124908	22507629	4981	50	-1.8681e-05	7.021e-09	8.3792e-05	-0.22295	0.82357
7	22507629	23471442	1498	50	1.3652e-05	5.9525e-09	7.7153e-05	0.17695	0.85955
7	23471442	25077259	3299	50	-6.5741e-05	5.5882e-09	7.4754e-05	-0.87944	0.37917
7	25077259	25909555	1779	50	8.0523e-05	6.1783e-09	7.8602e-05	1.0244	0.30563
7	25909555	28360309	3839	50	5.6116e-05	6.8139e-09	8.2546e-05	0.67981	0.49662
7	28360309	31137289	4810	50	-5.9935e-05	5.9059e-09	7.685e-05	-0.7799	0.43545
7	31137289	33555768	4861	50	1.7703e-05	5.9777e-09	7.7315e-05	0.22897	0.81889
7	33555768	36213538	4462	50	-8.3896e-05	5.7937e-09	7.6117e-05	-1.1022	0.27037
7	36213538	37555184	2458	50	0.00013233	6.0369e-09	7.7698e-05	1.7032	0.088535
7	37555184	38966703	3046	50	3.7991e-05	5.7156e-09	7.5602e-05	0.50252	0.6153
7	38966703	39862670	1453	50	-7.5328e-05	5.3493e-09	7.3139e-05	-1.0299	0.30304
7	39862670	42001811	2730	50	-2.416e-05	5.8505e-09	7.6489e-05	-0.31587	0.7521
7	42001811	43159074	2038	50	-2.2377e-06	5.9544e-09	7.7165e-05	-0.028999	0.97687
7	43159074	44763828	2560	50	-7.1054e-05	6.4681e-09	8.0425e-05	-0.88348	0.37698
7	44763828	45952922	2050	50	0.00011829	5.7542e-09	7.5856e-05	1.5594	0.1189
7	45952922	46986720	2166	50	-4.5456e-05	5.1762e-09	7.1946e-05	-0.6318	0.52752
7	46986720	49212278	4717	50	7.1705e-05	5.5237e-09	7.4322e-05	0.96479	0.33465
7	49212278	51675322	4603	50	4.3837e-05	7.1569e-09	8.4599e-05	0.51818	0.60433
7	51675322	53176312	4094	50	-8.549e-06	5.9832e-09	7.7351e-05	-0.11052	0.912
7	53176312	54222976	2418	50	4.5049e-05	5.8736e-09	7.6639e-05	0.5878	0.55667
7	54222976	55691584	2974	50	0.00010369	5.5589e-09	7.4558e-05	1.3907	0.16432
7	55691584	57382638	2932	50	2.4102e-06	5.6822e-09	7.538e-05	0.031974	0.97449
7	57382638	63307359	2454	50	-3.8181e-05	5.1629e-09	7.1854e-05	-0.53137	0.59516
7	63307359	63641125	567	20	5.7583e-05	1.9211e-09	4.3831e-05	1.3137	0.18893
7	63641125	65689809	2641	50	5.0561e-05	5.6076e-09	7.4884e-05	0.67519	0.49956
7	65689809	68234074	5759	50	2.6207e-05	5.683e-09	7.5386e-05	0.34763	0.72812
7	68234074	69085364	1627	50	-0.00012637	5.4931e-09	7.4115e-05	-1.705	0.088194
7	69085364	71874885	4269	50	0.00011925	6.1451e-09	7.8391e-05	1.5212	0.12821
7	71874885	73334602	942	50	-3.2315e-05	6.2203e-09	7.8869e-05	-0.40973	0.682
7	73334602	76458564	2691	50	-4.969e-05	6.3663e-09	7.9789e-05	-0.62276	0.53344
7	76458564	78093859	3067	50	0.00010563	6.1033e-09	7.8124e-05	1.3521	0.17635
7	78093859	79888069	3210	50	3.2282e-05	5.3057e-09	7.284e-05	0.44318	0.65763
7	79888069	82022686	3152	50	5.5328e-05	6.0343e-09	7.7681e-05	0.71224	0.47631
7	82022686	83801203	3260	50	8.8632e-05	5.4789e-09	7.4019e-05	1.1974	0.23114
7	83801203	85572182	2491	50	-4.7252e-05	5.5828e-09	7.4718e-05	-0.63241	0.52712
7	85572182	87825004	2896	50	-1.6452e-05	5.3905e-09	7.342e-05	-0.22409	0.82269
7	87825004	90661784	5287	50	7.7327e-05	5.6345e-09	7.5063e-05	1.0302	0.30294
7	90661784	92493752	1837	50	-1.6258e-05	6.1149e-09	7.8198e-05	-0.20791	0.8353
7	92493752	93966601	1656	50	-2.3131e-05	5.4244e-09	7.3651e-05	-0.31406	0.75347
7	93966601	96073508	2838	50	-8.566e-06	6.3207e-09	7.9503e-05	-0.10774	0.9142
7	96073508	97099570	1521	50	1.9544e-05	5.793e-09	7.6112e-05	0.25679	0.79734
7	97099570	98715474	2711	50	6.5177e-06	4.9063e-09	7.0045e-05	0.09305	0.92586
7	98715474	100196651	1188	50	0.00013048	7.2129e-09	8.4929e-05	1.5363	0.12447
7	100196651	101199253	1727	50	0.00011997	7.5927e-09	8.7136e-05	1.3768	0.16857
7	101199253	103197510	2479	50	-6.0303e-05	6.0753e-09	7.7944e-05	-0.77367	0.43912
7	103197510	104159525	2159	50	-4.1436e-05	5.3122e-09	7.2885e-05	-0.56851	0.56969
7	104159525	105682905	2182	50	0.00010579	5.7218e-09	7.5643e-05	1.3985	0.16196
7	105682905	107780178	3234	50	6.2496e-05	7.8416e-09	8.8553e-05	0.70575	0.48034
7	107780178	109647594	3044	50	1.0864e-06	5.5825e-09	7.4716e-05	0.01454	0.9884
7	109647594	112618684	3630	50	-1.5791e-05	5.9294e-09	7.7002e-05	-0.20507	0.83752
7	112618684	113712387	1342	50	3.4833e-06	5.2432e-09	7.241e-05	0.048106	0.96163
7	113712387	116780178	3427	50	3.3958e-05	5.4511e-09	7.3832e-05	0.45994	0.64556
7	116780178	118351581	1727	50	-1.3375e-05	6.3584e-09	7.974e-05	-0.16773	0.86679
7	118351581	121045273	2680	50	-4.2343e-05	5.5321e-09	7.4378e-05	-0.56929	0.56916
7	121045273	121933630	1320	50	-8.2382e-05	5.5113e-09	7.4238e-05	-1.1097	0.26713
7	121933630	124156805	3565	50	5.4457e-05	5.7145e-09	7.5595e-05	0.72039	0.47129
7	124156805	124167552	25	3	9.8118e-06	4.536e-10	2.1298e-05	0.46069	0.64502
7	124167552	126519170	4422	50	-1.0283e-05	6.508e-09	8.0672e-05	-0.12747	0.89857
7	126519170	126869221	479	25	9.2703e-05	2.5032e-09	5.0032e-05	1.8529	0.063902
7	126869221	128778386	2941	50	7.9127e-05	5.9904e-09	7.7398e-05	1.0223	0.30662
7	128778386	130422414	2355	50	-7.2701e-06	5.5555e-09	7.4535e-05	-0.097539	0.9223
7	130422414	132805848	3859	50	1.1812e-05	5.6012e-09	7.4841e-05	0.15783	0.87459
7	132805848	134307596	2167	50	1.6088e-05	5.8461e-09	7.646e-05	0.21041	0.83335
7	134307596	135591083	2207	50	-5.6431e-05	5.8519e-09	7.6498e-05	-0.73769	0.46071
7	135591083	136876562	2145	50	-0.00015228	5.8519e-09	7.6498e-05	-1.9907	0.046514
7	136876562	138744679	2807	50	-2.1942e-05	5.7392e-09	7.5758e-05	-0.28964	0.77209
7	138744679	139933177	1424	50	-2.1247e-06	6.478e-09	8.0486e-05	-0.026399	0.97894
7	139933177	140235210	718	50	-2.5713e-06	4.1263e-09	6.4236e-05	-0.040029	0.96807
7	140235210	141226557	1150	50	-6.0833e-05	5.4267e-09	7.3666e-05	-0.82579	0.40892
7	141226557	142656310	1322	50	1.0701e-05	6.0867e-09	7.8017e-05	0.13716	0.8909
7	142656310	144968289	2985	50	4.953e-05	5.9509e-09	7.7142e-05	0.64206	0.52084
7	144968289	146427960	2551	50	8.1303e-05	5.5999e-09	7.4833e-05	1.0865	0.27728
7	146427960	147815318	2938	50	7.7767e-05	6.0504e-09	7.7784e-05	0.99978	0.31742
7	147815318	149840658	3356	50	2.8132e-05	6.9681e-09	8.3475e-05	0.33702	0.73611
7	149840658	150711505	1934	50	0.00010747	5.5126e-09	7.4247e-05	1.4474	0.14778
7	150711505	152249806	2151	50	4.9843e-05	5.3962e-09	7.3459e-05	0.67852	0.49744
7	152249806	153674019	3088	50	5.0351e-07	5.7584e-09	7.5884e-05	0.0066352	0.99471
7	153674019	154964730	2510	50	-1.7161e-05	5.3674e-09	7.3262e-05	-0.23424	0.8148
7	154964730	156065250	2617	50	-1.7887e-05	5.3485e-09	7.3133e-05	-0.24458	0.80678
7	156065250	157634597	3019	50	-6.957e-05	5.4219e-09	7.3634e-05	-0.94481	0.34475
7	157634597	159128575	2856	50	-6.6998e-05	5.4357e-09	7.3727e-05	-0.90873	0.36349
8	10422	1044217	2107	50	5.788e-05	6.3402e-09	7.9625e-05	0.72691	0.46728
8	1044217	1163245	422	27	4.5791e-05	3.6155e-09	6.0129e-05	0.76155	0.44633
8	1163245	2042942	2238	50	-7.4399e-07	5.6983e-09	7.5487e-05	-0.0098559	0.99214
8	2042942	2573279	993	50	6.5604e-06	5.5652e-09	7.46e-05	0.087942	0.92992
8	2573279	3392926	2922	50	-3.4604e-06	5.6637e-09	7.5258e-05	-0.045981	0.96333
8	3392926	3783017	1822	50	-7.9057e-05	5.9023e-09	7.6826e-05	-1.029	0.30346
8	3783017	4480476	2712	50	1.4213e-05	5.8953e-09	7.6781e-05	0.18511	0.85315
8	4480476	5146927	2246	50	8.643e-05	5.67e-09	7.53e-05	1.1478	0.25104
8	5146927	6142797	3871	50	5.7113e-05	5.3743e-09	7.331e-05	0.77906	0.43594
8	6142797	7153079	2517	50	-1.5955e-05	5.6814e-09	7.5375e-05	-0.21167	0.83236
8	7153079	9154694	2676	50	-4.2586e-06	5.8849e-09	7.6713e-05	-0.055513	0.95573
8	9154694	9640787	1163	50	1.8681e-05	5.2489e-09	7.2449e-05	0.25785	0.79652
8	9640787	10463197	1991	50	3.3262e-05	5.351e-09	7.3151e-05	0.4547	0.64932
8	10463197	11278998	1731	50	-3.5283e-06	5.452e-09	7.3838e-05	-0.047785	0.96189
8	11278998	13491775	4529	50	5.597e-06	5.5106e-09	7.4233e-05	0.075397	0.9399
8	13491775	13944992	1976	50	6.0553e-05	6.195e-09	7.8708e-05	0.76934	0.44169
8	13944992	15991660	5435	50	5.1608e-05	5.0901e-09	7.1345e-05	0.72336	0.46946
8	15991660	17387876	2782	50	1.512e-05	5.6236e-09	7.4991e-05	0.20163	0.84021
8	17387876	17836399	1262	50	1.2811e-05	6.0821e-09	7.7988e-05	0.16427	0.86952
8	17836399	19492840	4002	50	3.9844e-05	5.5676e-09	7.4616e-05	0.53399	0.59335
8	19492840	20060856	1337	50	-9.6487e-06	5.8242e-09	7.6316e-05	-0.12643	0.89939
8	20060856	21661737	3217	50	-2.233e-05	5.4396e-09	7.3754e-05	-0.30277	0.76207
8	21661737	22897057	1944	50	4.8386e-05	5.9682e-09	7.7254e-05	0.62633	0.5311
8	22897057	24674718	3175	50	-1.5457e-05	6.2684e-09	7.9173e-05	-0.19523	0.84521
8	24674718	25483454	1363	50	5.8662e-05	5.9344e-09	7.7035e-05	0.7615	0.44636
8	25483454	26682525	2669	50	-2.3622e-06	6.1223e-09	7.8245e-05	-0.030189	0.97592
8	26682525	28162392	3270	50	-1.3658e-05	5.6985e-09	7.5489e-05	-0.18092	0.85643
8	28162392	29327896	1587	50	2.7374e-05	6.1661e-09	7.8525e-05	0.3486	0.72739
8	29327896	31133729	2523	50	-0.00015404	5.9973e-09	7.7442e-05	-1.9891	0.04669
8	31133729	31548360	819	39	-1.3713e-05	3.0437e-09	5.517e-05	-0.24856	0.8037
8	31548360	32977218	2239	50	-6.4995e-05	5.2552e-09	7.2493e-05	-0.89657	0.36995
8	32977218	35317232	3289	50	-5.7267e-06	5.3691e-09	7.3274e-05	-0.078154	0.93771
8	35317232	37379389	1630	50	-3.1697e-05	5.5703e-09	7.4635e-05	-0.4247	0.67106
8	37379389	38938806	1578	50	-4.4624e-05	6.4685e-09	8.0427e-05	-0.55483	0.57901
8	38938806	40703337	3249	50	5.4657e-05	5.3938e-09	7.3442e-05	0.74421	0.45675
8	40703337	41721454	1949	50	-2.4031e-05	6.3735e-09	7.9834e-05	-0.30101	0.76341
8	41721454	42773823	899	50	-7.2801e-05	5.6951e-09	7.5466e-05	-0.96469	0.3347
8	42773823	46841315	544	26	-5.0933e-05	3.1915e-09	5.6493e-05	-0.90157	0.36728
8	46841315	50082470	2577	50	0.00012804	7.3544e-09	8.5758e-05	1.493	0.13543
8	50082470	53302930	5271	50	-7.5633e-05	6.2836e-09	7.9269e-05	-0.95413	0.34002
8	53302930	54418044	2158	50	-2.3475e-05	7.4522e-09	8.6326e-05	-0.27193	0.78568
8	54418044	55945581	2209	50	-2.0983e-05	5.7539e-09	7.5854e-05	-0.27663	0.78207
8	55945581	56956383	1684	50	-3.741e-06	5.4028e-09	7.3504e-05	-0.050895	0.95941
8	56956383	59068651	3996	50	1.6334e-05	5.3647e-09	7.3244e-05	0.22301	0.82352
8	59068651	59728100	1308	50	4.3369e-05	5.1462e-09	7.1737e-05	0.60456	0.54547
8	59728100	62329099	3753	50	2.3693e-08	6.3391e-09	7.9618e-05	0.00029759	0.99976
8	62329099	63349306	1539	50	-3.0366e-05	4.841e-09	6.9577e-05	-0.43643	0.66252
8	63349306	65232872	2722	50	-5.1132e-06	6.0254e-09	7.7623e-05	-0.065871	0.94748
8	65232872	66489090	1707	50	6.6044e-05	6.2457e-09	7.903e-05	0.83568	0.40333
8	66489090	69863057	4181	50	-2.3187e-05	5.7396e-09	7.576e-05	-0.30605	0.75956
8	69863057	70867979	1806	50	1.1172e-05	6.584e-09	8.1142e-05	0.13768	0.89049
8	70867979	72289454	2234	50	-5.7836e-05	5.524e-09	7.4324e-05	-0.77816	0.43648
8	72289454	73817199	3118	50	1.0123e-05	5.488e-09	7.4081e-05	0.13665	0.8913
8	73817199	75445064	2625	50	3.0175e-05	6.0011e-09	7.7466e-05	0.38952	0.69689
8	75445064	76456542	1561	50	-9.6092e-06	5.0324e-09	7.0939e-05	-0.13546	0.89225
8	76456542	79132861	4299	50	6.0087e-05	5.6701e-09	7.53e-05	0.79797	0.42489
8	79132861	81956395	3820	50	3.456e-05	6.8626e-09	8.2841e-05	0.41719	0.67654
8	81956395	82693739	1038	50	2.1638e-05	4.2972e-09	6.5553e-05	0.33009	0.74133
8	82693739	84225589	3056	50	8.0663e-05	6.0148e-09	7.7555e-05	1.0401	0.29831
8	84225589	85955619	2714	50	-8.4849e-05	5.7904e-09	7.6094e-05	-1.1151	0.26483
8	85955619	87411709	1250	50	-6.2897e-05	5.4384e-09	7.3745e-05	-0.85289	0.39372
8	87411709	89085481	2723	50	-2.0436e-05	5.5162e-09	7.4271e-05	-0.27516	0.78319
8	89085481	90638162	2483	50	8.1325e-05	5.5183e-09	7.4285e-05	1.0948	0.27362
8	90638162	93554386	3159	50	5.365e-05	6.9662e-09	8.3464e-05	0.6428	0.52036
8	93554386	95005527	1577	50	1.3217e-05	6.6937e-09	8.1815e-05	0.16155	0.87166
8	95005527	96534806	2740	50	-5.7672e-06	5.4034e-09	7.3508e-05	-0.078457	0.93746
8	96534806	99401581	4609	50	5.486e-05	5.1586e-09	7.1824e-05	0.76382	0.44498
8	99401581	101620958	1803	50	2.9262e-05	5.9142e-09	7.6904e-05	0.3805	0.70358
8	101620958	104123306	4141	50	1.0711e-05	5.6718e-09	7.5312e-05	0.14222	0.88691
8	104123306	104988752	1932	50	-1.8921e-05	4.8289e-09	6.9491e-05	-0.27228	0.78541
8	104988752	107410754	3961	50	2.4431e-06	5.63e-09	7.5033e-05	0.032561	0.97402
8	107410754	108648177	2094	50	-2.9106e-05	5.285e-09	7.2698e-05	-0.40037	0.68888
8	108648177	109248173	992	42	9.33e-05	3.0114e-09	5.4876e-05	1.7002	0.089094
8	109248173	110484314	2033	50	2.9935e-05	5.9916e-09	7.7405e-05	0.38673	0.69896
8	110484314	111850847	1476	50	5.3029e-05	4.3473e-09	6.5934e-05	0.80428	0.42124
8	111850847	113064320	1484	44	-9.4465e-05	4.6295e-09	6.8041e-05	-1.3884	0.16503
8	113064320	116096495	5109	50	-4.4576e-05	6.6303e-09	8.1427e-05	-0.54744	0.58408
8	116096495	119685457	4453	50	-3.9099e-05	5.7731e-09	7.5981e-05	-0.51459	0.60684
8	119685457	121201700	2522	50	9.1403e-05	7.0442e-09	8.393e-05	1.089	0.27613
8	121201700	124861459	5738	50	0.00010399	5.715e-09	7.5598e-05	1.3756	0.16896
8	124861459	125683719	1422	50	1.7009e-05	5.0973e-09	7.1396e-05	0.23823	0.8117
8	125683719	126410917	1269	50	4.1761e-05	6.2451e-09	7.9026e-05	0.52844	0.59719
8	126410917	128659111	4178	50	2.9288e-05	5.6339e-09	7.5059e-05	0.39019	0.69639
8	128659111	130381139	2970	50	8.9147e-05	8.1271e-09	9.015e-05	0.98887	0.32273
8	130381139	131639625	2265	50	-3.2856e-05	6.4741e-09	8.0462e-05	-0.40834	0.68302
8	131639625	133351144	3518	50	1.9963e-05	6.9693e-09	8.3483e-05	0.23913	0.811
8	133351144	134570001	2456	50	-0.00010362	5.8058e-09	7.6196e-05	-1.3599	0.17388
8	134570001	136035605	3336	50	-1.6836e-05	5.641e-09	7.5106e-05	-0.22416	0.82263
8	136035605	137524151	2611	50	-5.0255e-05	5.8801e-09	7.6682e-05	-0.65538	0.51222
8	137524151	139254830	4025	50	2.2828e-05	5.7701e-09	7.5961e-05	0.30052	0.76378
8	139254830	140725643	2775	50	7.5315e-05	5.3435e-09	7.3099e-05	1.0303	0.30286
8	140725643	143044914	3722	50	-4.8392e-05	5.9735e-09	7.7289e-05	-0.62612	0.53123
8	143044914	144236881	2563	50	5.4821e-05	5.8585e-09	7.6541e-05	0.71623	0.47385
8	144236881	146303867	2417	50	2.2396e-05	5.8137e-09	7.6247e-05	0.29372	0.76897
9	10023	1079707	2548	50	-9.3237e-05	6.3295e-09	7.9558e-05	-1.1719	0.24123
9	1079707	1916877	2143	50	4.1897e-05	5.3685e-09	7.327e-05	0.57181	0.56745
9	1916877	3190064	2934	50	-3.2823e-05	5.2901e-09	7.2733e-05	-0.45128	0.65179
9	3190064	4495328	2541	50	-5.486e-05	5.8428e-09	7.6438e-05	-0.7177	0.47294
9	4495328	4884926	906	50	4.0463e-05	7.6338e-09	8.7372e-05	0.46311	0.64328
9	4884926	6557589	2408	50	8.3101e-05	1.047e-08	0.00010232	0.81214	0.41671
9	6557589	7154923	1572	50	-5.5509e-05	6.0353e-09	7.7687e-05	-0.71452	0.4749
9	7154923	8456299	3343	50	3.9557e-05	5.97e-09	7.7266e-05	0.51196	0.60868
9	8456299	9166403	1545	50	1.0554e-05	5.1933e-09	7.2065e-05	0.14645	0.88357
9	9166403	10879253	4109	50	-7.74e-06	6.0048e-09	7.749e-05	-0.099883	0.92044
9	10879253	12276489	3393	50	-1.8848e-05	5.7268e-09	7.5676e-05	-0.24906	0.80331
9	12276489	14836363	5127	50	-6.2274e-05	6.0657e-09	7.7883e-05	-0.79958	0.42395
9	14836363	16659655	3371	50	7.9917e-05	5.4741e-09	7.3987e-05	1.0801	0.28008
9	16659655	18661051	4212	50	4.8651e-05	5.4977e-09	7.4146e-05	0.65615	0.51173
9	18661051	20463534	3398	50	1.1246e-06	5.5608e-09	7.4571e-05	0.015081	0.98797
9	20463534	22206559	2710	50	4.8551e-05	6.37e-09	7.9813e-05	0.60831	0.54298
9	22206559	24158518	2677	50	6.0516e-05	5.1816e-09	7.1984e-05	0.84069	0.40052
9	24158518	25330810	1601	50	-3.5628e-05	5.8714e-09	7.6625e-05	-0.46496	0.64196
9	25330810	26111757	1378	50	-2.6064e-05	5.3165e-09	7.2915e-05	-0.35746	0.72075
9	26111757	28224283	3877	50	7.9087e-05	5.8496e-09	7.6483e-05	1.0341	0.30111
9	28224283	28811584	1178	50	6.3894e-06	5.4953e-09	7.413e-05	0.086191	0.93131
9	28811584	30387392	3516	50	0.00013779	5.8521e-09	7.6499e-05	1.8011	0.071681
9	30387392	31310383	1555	50	0.00014615	6.0165e-09	7.7566e-05	1.8841	0.059545
9	31310383	32019368	1628	50	8.8956e-05	4.2637e-09	6.5297e-05	1.3623	0.17309
9	32019368	33578334	3183	50	5.9957e-06	5.4391e-09	7.375e-05	0.081298	0.9352
9	33578334	34642243	1809	50	3.1568e-05	5.8086e-09	7.6214e-05	0.4142	0.67873
9	34642243	36743283	2594	50	-6.281e-05	5.851e-09	7.6492e-05	-0.82113	0.41157
9	36743283	38641599	3190	50	7.7255e-06	5.2872e-09	7.2713e-05	0.10625	0.91539
9	38641599	65472190	507	45	-1.0566e-06	3.2177e-09	5.6725e-05	-0.018627	0.98514
9	65472190	72512711	2520	50	3.9868e-05	5.7218e-09	7.5643e-05	0.52706	0.59815
9	72512711	72753755	450	22	4.3229e-05	2.2251e-09	4.7171e-05	0.91643	0.35944
9	72753755	74253040	2566	50	-4.2181e-06	5.3652e-09	7.3248e-05	-0.057587	0.95408
9	74253040	76203946	2827	50	6.1428e-05	5.6411e-09	7.5107e-05	0.81787	0.41343
9	76203946	76973081	1023	43	-2.7427e-05	4.2695e-09	6.5341e-05	-0.41975	0.67467
9	76973081	78900183	3611	50	-1.5977e-05	5.8375e-09	7.6403e-05	-0.20911	0.83436
9	78900183	79471208	1224	50	-4.7682e-05	6.34e-09	7.9624e-05	-0.59884	0.54928
9	79471208	81079055	2579	50	8.3571e-05	6.4235e-09	8.0147e-05	1.0427	0.29708
9	81079055	82590928	2349	50	-3.4291e-05	5.5303e-09	7.4366e-05	-0.46112	0.64471
9	82590928	84211233	3758	50	-2.9487e-06	6.0612e-09	7.7854e-05	-0.037875	0.96979
9	84211233	85440801	1369	50	-9.6471e-06	5.4579e-09	7.3877e-05	-0.13058	0.89611
9	85440801	86938196	2602	50	-3.5064e-06	6.1462e-09	7.8398e-05	-0.044725	0.96433
9	86938196	88109333	1908	50	9.0343e-05	6.1208e-09	7.8235e-05	1.1548	0.24819
9	88109333	88590417	389	26	-7.0706e-06	3.1093e-09	5.5761e-05	-0.1268	0.8991
9	88590417	90136246	2529	50	-1.4334e-05	5.851e-09	7.6492e-05	-0.1874	0.85135
9	90136246	92528698	4464	50	8.8608e-06	5.183e-09	7.1993e-05	0.12308	0.90205
9	92528698	94167203	2863	50	-8.1766e-05	7.1936e-09	8.4815e-05	-0.96405	0.33502
9	94167203	96671698	4062	50	-1.439e-05	6.311e-09	7.9442e-05	-0.18114	0.85626
9	96671698	98922040	3332	50	3.0918e-05	6.1334e-09	7.8316e-05	0.39478	0.69301
9	98922040	101592859	3678	50	-4.2634e-05	5.804e-09	7.6184e-05	-0.55962	0.57574
9	101592859	104624437	4389	50	0.00014187	7.0377e-09	8.3891e-05	1.6911	0.090822
9	104624437	105967976	3473	50	5.0031e-05	5.2953e-09	7.2769e-05	0.68754	0.49174
9	105967976	107581749	3268	50	-1.4323e-05	4.9748e-09	7.0532e-05	-0.20307	0.83908
9	107581749	109298754	2729	50	-7.0656e-06	5.9285e-09	7.6997e-05	-0.091765	0.92688
9	109298754	110695062	2393	50	-4.0793e-05	6.4895e-09	8.0557e-05	-0.50639	0.61258
9	110695062	112778024	4380	50	8.488e-05	5.849e-09	7.6479e-05	1.1098	0.26707
9	112778024	114831082	4162	50	-3.9476e-05	5.3644e-09	7.3242e-05	-0.53897	0.5899
9	114831082	115693145	1521	50	2.5815e-05	6.2735e-09	7.9206e-05	0.32593	0.74448
9	115693145	117019801	2456	50	-2.9536e-06	6.0196e-09	7.7586e-05	-0.038068	0.96963
9	117019801	117921960	1597	50	0.00019172	1.0465e-08	0.0001023	1.8741	0.060912
9	117921960	121321537	6055	50	-4.4026e-06	6.0535e-09	7.7804e-05	-0.056585	0.95488
9	121321537	122260297	1298	50	1.1864e-05	5.8164e-09	7.6266e-05	0.15556	0.87638
9	122260297	124871322	3112	50	9.5815e-05	6.173e-09	7.8569e-05	1.2195	0.22265
9	124871322	126971887	2787	50	3.4028e-05	5.217e-09	7.2228e-05	0.47112	0.63756
9	126971887	129059665	2192	50	3.9056e-05	5.354e-09	7.3171e-05	0.53376	0.59351
9	129059665	130055510	1346	50	-2.2437e-05	5.3908e-09	7.3422e-05	-0.30559	0.75992
9	130055510	132165470	2099	50	-3.6787e-05	6.1965e-09	7.8718e-05	-0.46733	0.64026
9	132165470	133223217	1749	50	-5.0243e-05	5.9175e-09	7.6925e-05	-0.65315	0.51366
9	133223217	134127888	1494	50	1.2972e-05	5.3494e-09	7.3139e-05	0.17736	0.85923
9	134127888	135298842	1845	50	-2.7172e-05	6.0234e-09	7.7611e-05	-0.35011	0.72626
9	135298842	137041122	3445	50	2.7031e-05	6.3903e-09	7.9939e-05	0.33815	0.73525
9	137041122	137589364	999	50	1.2915e-05	5.5437e-09	7.4456e-05	0.17345	0.86229
9	137589364	138938978	3045	50	1.8065e-05	5.4695e-09	7.3956e-05	0.24427	0.80702
9	138938978	139500342	894	50	-3.3879e-05	1.2338e-08	0.00011108	-0.30501	0.76036
9	139500342	141144796	1976	50	4.329e-05	5.4584e-09	7.3881e-05	0.58595	0.55791
10	60523	751339	549	33	7.3239e-06	4.3106e-09	6.5655e-05	0.11155	0.91118
10	751339	1523544	1522	50	-4.7886e-06	5.2474e-09	7.2439e-05	-0.066105	0.94729
10	1523544	2254500	1931	50	1.9927e-05	5.5633e-09	7.4588e-05	0.26716	0.78934
10	2254500	3352699	2813	50	8.7712e-05	5.5713e-09	7.4641e-05	1.1751	0.23995
10	3352699	4572274	2499	50	8.3996e-05	5.8409e-09	7.6426e-05	1.0991	0.27174
10	4572274	5983762	3606	50	3.5095e-05	5.7072e-09	7.5546e-05	0.46455	0.64225
10	5983762	7171484	2801	50	5.1862e-05	6.1039e-09	7.8127e-05	0.66382	0.50681
10	7171484	8774665	3615	50	0.00010623	6.4112e-09	8.007e-05	1.3267	0.18462
10	8774665	10249396	2861	50	2.135e-05	6.5067e-09	8.0664e-05	0.26467	0.79126
10	10249396	12586797	4568	50	1.6278e-05	6.0819e-09	7.7987e-05	0.20872	0.83466
10	12586797	13321600	1741	50	-4.4981e-05	5.4506e-09	7.3828e-05	-0.60927	0.54234
10	13321600	15026068	3699	50	-7.7197e-05	5.3193e-09	7.2933e-05	-1.0585	0.28985
10	15026068	16551767	2757	50	1.6103e-05	6.0923e-09	7.8053e-05	0.20631	0.83655
10	16551767	18537267	3357	50	-4.6185e-05	5.5253e-09	7.4333e-05	-0.62133	0.53438
10	18537267	19716878	2969	50	-1.9725e-05	5.2967e-09	7.2779e-05	-0.27103	0.78637
10	19716878	22772283	4536	50	4.6217e-05	5.7423e-09	7.5778e-05	0.60991	0.54192
10	22772283	23175132	524	30	8.7804e-06	3.2062e-09	5.6623e-05	0.15507	0.87677
10	23175132	25578596	3437	50	6.8392e-05	6.4963e-09	8.06e-05	0.84854	0.39614
10	25578596	26888684	3544	50	-9.8822e-06	5.4437e-09	7.3781e-05	-0.13394	0.89345
10	26888684	29323236	5005	50	-2.5726e-05	5.3478e-09	7.3128e-05	-0.35179	0.725
10	29323236	29783692	1207	50	-1.0885e-05	5.6115e-09	7.491e-05	-0.14531	0.88447
10	29783692	30458838	1523	50	2.1823e-05	5.7746e-09	7.5991e-05	0.28718	0.77397
10	30458838	31907519	2581	50	6.2528e-05	8.2694e-09	9.0936e-05	0.6876	0.49171
10	31907519	33707968	3403	50	8.2058e-05	7.0946e-09	8.4229e-05	0.97422	0.32995
10	33707968	35109355	2114	50	-3.6785e-05	5.8156e-09	7.626e-05	-0.48236	0.62955
10	35109355	36572508	2192	50	8.2228e-05	7.2406e-09	8.5091e-05	0.96634	0.33387
10	36572508	37790029	1922	50	-3.3481e-05	5.0348e-09	7.0956e-05	-0.47186	0.63703
10	37790029	42372579	2184	31	-3.5248e-05	3.435e-09	5.8609e-05	-0.60141	0.54757
10	42372579	43894771	2242	50	7.218e-05	6.2075e-09	7.8787e-05	0.91614	0.35959
10	43894771	44730075	1678	50	4.2285e-05	6.6706e-09	8.1674e-05	0.51773	0.60465
10	44730075	48760450	3253	50	-5.9464e-05	6.5567e-09	8.0974e-05	-0.73436	0.46273
10	48760450	50840915	2674	50	2.5161e-05	7.1125e-09	8.4336e-05	0.29835	0.76544
10	50840915	53616629	2968	50	0.0001225	6.1683e-09	7.8538e-05	1.5598	0.11881
10	53616629	55103572	3253	50	-1.8491e-05	5.8488e-09	7.6478e-05	-0.24178	0.80895
10	55103572	57031140	4583	50	-2.3773e-05	6.3231e-09	7.9518e-05	-0.29897	0.76497
10	57031140	57662146	1133	39	8.1278e-06	3.7142e-09	6.0944e-05	0.13336	0.89391
10	57662146	58959528	2818	50	-8.7873e-05	5.8707e-09	7.662e-05	-1.1469	0.25144
10	58959528	60289987	2937	50	2.7751e-05	7.38e-09	8.5907e-05	0.32304	0.74667
10	60289987	61891409	2391	50	-1.9998e-05	5.7255e-09	7.5667e-05	-0.26429	0.79156
10	61891409	62659679	1418	50	-2.0365e-05	5.4584e-09	7.3881e-05	-0.27565	0.78282
10	62659679	63341695	685	37	-1.5241e-05	3.2116e-09	5.6671e-05	-0.26894	0.78797
10	63341695	65794114	4025	50	0.00010514	9.9743e-09	9.9871e-05	1.0528	0.29244
10	65794114	67549615	2962	50	-4.7227e-05	6.1743e-09	7.8577e-05	-0.60103	0.54782
10	67549615	69900148	4813	50	3.4238e-05	6.1874e-09	7.866e-05	0.43526	0.66337
10	69900148	70195991	615	28	-3.9392e-05	2.5704e-09	5.0699e-05	-0.77697	0.43717
10	70195991	72220850	4024	50	2.2991e-05	5.626e-09	7.5006e-05	0.30652	0.75921
10	72220850	73508512	3051	50	1.7941e-05	6.4144e-09	8.009e-05	0.22401	0.82275
10	73508512	75422550	1980	50	7.1349e-05	6.504e-09	8.0648e-05	0.8847	0.37632
10	75422550	78706814	3364	50	-0.0001182	7.5298e-09	8.6774e-05	-1.3622	0.17314
10	78706814	80876749	3588	50	-6.5053e-06	6.4447e-09	8.0279e-05	-0.081035	0.93541
10	80876749	82414679	3200	50	3.2535e-05	6.976e-09	8.3522e-05	0.38954	0.69688
10	82414679	84383745	3616	50	2.6329e-05	5.6281e-09	7.5021e-05	0.35096	0.72562
10	84383745	85458703	2486	50	1.1552e-05	5.6808e-09	7.5371e-05	0.15327	0.87819
10	85458703	87937577	4836	50	-4.8546e-06	5.755e-09	7.5862e-05	-0.063992	0.94898
10	87937577	89127064	1644	50	7.4199e-06	5.9664e-09	7.7242e-05	0.09606	0.92347
10	89127064	91013381	2724	50	-4.6035e-05	6.3149e-09	7.9466e-05	-0.57931	0.56238
10	91013381	92006581	1786	50	0.00012129	5.4972e-09	7.4143e-05	1.6359	0.10187
10	92006581	93335047	2093	50	-4.8382e-07	5.1301e-09	7.1625e-05	-0.0067549	0.99461
10	93335047	95396368	3338	50	5.2554e-05	6.9424e-09	8.3321e-05	0.63074	0.52821
10	95396368	96221243	1073	50	2.213e-05	4.5806e-09	6.768e-05	0.32698	0.74369
10	96221243	97822357	3010	50	-5.3804e-07	5.2524e-09	7.2474e-05	-0.007424	0.99408
10	97822357	100241302	3537	50	-4.6034e-05	6.4146e-09	8.0091e-05	-0.57477	0.56544
10	100241302	100668400	631	25	6.3882e-05	3.2377e-09	5.6901e-05	1.1227	0.26157
10	100668400	102949239	3200	50	0.00017205	1.2591e-08	0.00011221	1.5332	0.12522
10	102949239	104380410	1456	50	-8.404e-05	6.1491e-09	7.8416e-05	-1.0717	0.28384
10	104380410	106695048	3054	50	-6.8833e-05	6.3593e-09	7.9745e-05	-0.86317	0.38805
10	106695048	108726686	3400	50	1.0871e-05	5.5229e-09	7.4316e-05	0.14628	0.8837
10	108726686	110317705	3298	50	0.00012286	6.2233e-09	7.8888e-05	1.5573	0.11939
10	110317705	112561493	3487	50	-0.00011555	7.2042e-09	8.4877e-05	-1.3614	0.17338
10	112561493	115328432	3863	50	2.3443e-05	6.1229e-09	7.8249e-05	0.2996	0.76448
10	115328432	116421406	1929	50	-1.6568e-05	5.8008e-09	7.6163e-05	-0.21753	0.8278
10	116421406	119523934	4076	50	3.9471e-05	6.0754e-09	7.7945e-05	0.5064	0.61258
10	119523934	120591353	1706	50	-7.1797e-05	5.3367e-09	7.3053e-05	-0.98281	0.3257
10	120591353	122407323	3259	50	5.5878e-05	6.0384e-09	7.7707e-05	0.71908	0.47209
10	122407323	123231465	1505	50	0.00010013	5.2895e-09	7.2729e-05	1.3767	0.16859
10	123231465	123900545	1380	50	8.6552e-05	5.5944e-09	7.4796e-05	1.1572	0.2472
10	123900545	125869346	3906	50	9.9413e-05	5.9314e-09	7.7015e-05	1.2908	0.19676
10	125869346	128001098	4169	50	-6.5771e-05	6.341e-09	7.963e-05	-0.82595	0.40883
10	128001098	129154362	2011	50	-3.75e-05	5.1904e-09	7.2044e-05	-0.52051	0.60271
10	129154362	130844284	4292	50	2.1141e-05	5.4981e-09	7.4149e-05	0.28512	0.77555
10	130844284	131741327	1752	50	2.8117e-05	5.7867e-09	7.6071e-05	0.36962	0.71167
10	131741327	132580245	2113	50	4.0581e-05	5.4122e-09	7.3568e-05	0.55162	0.58121
10	132580245	134336329	4733	50	-4.8497e-05	5.6938e-09	7.5457e-05	-0.6427	0.52042
10	134336329	134494673	168	12	-1.1525e-05	1.4157e-09	3.7626e-05	-0.30631	0.75937
10	134494673	135523865	1640	50	1.8838e-05	5.2798e-09	7.2663e-05	0.25926	0.79544
11	70855	1213590	2097	50	0.0001218	6.2509e-09	7.9063e-05	1.5405	0.12344
11	1213590	3665481	5318	50	-4.9193e-05	6.0407e-09	7.7722e-05	-0.63293	0.52678
11	3665481	4746709	2168	50	2.5234e-05	6.0347e-09	7.7684e-05	0.32483	0.74531
11	4746709	6322869	4515	50	4.6088e-05	5.1457e-09	7.1734e-05	0.64249	0.52055
11	6322869	7436701	2116	50	-2.4694e-05	5.3427e-09	7.3094e-05	-0.33783	0.73549
11	7436701	8333274	2099	50	2.7756e-05	5.6824e-09	7.5382e-05	0.3682	0.71272
11	8333274	9087317	1269	50	9.7915e-05	5.9206e-09	7.6946e-05	1.2725	0.20319
11	9087317	10952027	3412	50	2.1179e-05	6.2539e-09	7.9082e-05	0.26781	0.78885
11	10952027	12564229	3946	50	-4.0529e-05	5.5541e-09	7.4526e-05	-0.54382	0.58657
11	12564229	13373124	1613	50	-6.1006e-05	5.2941e-09	7.276e-05	-0.83845	0.40178
11	13373124	15742552	3378	50	1.4187e-05	5.955e-09	7.7169e-05	0.18385	0.85413
11	15742552	17578402	2537	50	1.3729e-05	6.7494e-09	8.2155e-05	0.16712	0.86728
11	17578402	19569535	3618	50	-2.725e-07	6.0848e-09	7.8005e-05	-0.0034934	0.99721
11	19569535	21017138	2930	50	-4.6294e-05	6.1079e-09	7.8153e-05	-0.59235	0.55361
11	21017138	22374142	2613	50	7.9977e-05	5.8204e-09	7.6291e-05	1.0483	0.29449
11	22374142	24088517	3698	50	-1.5986e-05	4.9246e-09	7.0175e-05	-0.2278	0.8198
11	24088517	26045753	4735	50	6.6837e-05	6.0876e-09	7.8023e-05	0.85663	0.39165
11	26045753	27020461	1852	50	-1.9865e-05	5.1337e-09	7.165e-05	-0.27725	0.78158
11	27020461	28481593	1668	50	6.767e-05	5.6389e-09	7.5092e-05	0.90116	0.3675
11	28481593	30141357	2059	50	9.3101e-05	5.7533e-09	7.585e-05	1.2274	0.21966
11	30141357	32276901	2625	50	-9.2677e-05	6.1972e-09	7.8722e-05	-1.1773	0.23909
11	32276901	33958739	2636	50	5.3055e-05	5.2207e-09	7.2254e-05	0.73428	0.46278
11	33958739	35502605	3250	50	-1.2789e-05	6.2808e-09	7.9252e-05	-0.16137	0.8718
11	35502605	37116815	2790	50	8.7435e-05	6.7079e-09	8.1902e-05	1.0676	0.28572
11	37116815	39382003	3197	50	-4.5867e-05	5.7307e-09	7.5701e-05	-0.60589	0.54459
11	39382003	42310003	4785	50	-3.1893e-05	5.7604e-09	7.5898e-05	-0.42022	0.67433
11	42310003	44693799	4405	50	3.1761e-05	5.3571e-09	7.3192e-05	0.43394	0.66433
11	44693799	47006137	2873	50	-5.6639e-05	5.4988e-09	7.4154e-05	-0.76381	0.44498
11	47006137	49866050	4387	50	6.3309e-05	5.8866e-09	7.6724e-05	0.82515	0.40929
11	49866050	54695473	2547	21	1.8385e-05	3.6898e-09	6.0743e-05	0.30267	0.76214
11	54695473	55082657	745	11	2.9864e-05	2.865e-09	5.3525e-05	0.55793	0.57689
11	55082657	58457495	7821	50	-0.00012336	6.9545e-09	8.3393e-05	-1.4792	0.13908
11	58457495	58780549	417	18	-3.0775e-06	1.8902e-09	4.3476e-05	-0.070785	0.94357
11	58780549	62223771	4625	50	-8.0815e-05	7.6574e-09	8.7507e-05	-0.92352	0.35574
11	62223771	63804569	1540	50	5.2772e-06	7.109e-09	8.4315e-05	0.062589	0.95009
11	63804569	65898631	2152	50	-5.4106e-05	8.4471e-09	9.1908e-05	-0.5887	0.55606
11	65898631	68005825	2242	50	-1.8096e-05	5.9318e-09	7.7018e-05	-0.23496	0.81424
11	68005825	69516130	2357	50	-8.8627e-05	6.1668e-09	7.8529e-05	-1.1286	0.25907
11	69516130	70926292	2471	50	-4.837e-05	5.8365e-09	7.6397e-05	-0.63314	0.52664
11	70926292	72286017	2099	50	-8.8833e-06	5.8437e-09	7.6444e-05	-0.11621	0.90749
11	72286017	74412351	2771	50	1.0984e-05	6.5654e-09	8.1027e-05	0.13556	0.89217
11	74412351	76797209	3157	50	0.00056866	1.0738e-08	0.00010363	5.4876	4.0734e-08
11	76797209	78355058	2183	50	2.4861e-05	6.0707e-09	7.7914e-05	0.31908	0.74967
11	78355058	80722373	3889	50	-2.1387e-05	4.933e-09	7.0236e-05	-0.3045	0.76074
11	80722373	81266712	1210	50	8.5134e-06	5.7024e-09	7.5515e-05	0.11274	0.91024
11	81266712	84381272	5499	50	-1.8615e-05	5.4872e-09	7.4076e-05	-0.2513	0.80158
11	84381272	86619301	3435	50	7.3072e-05	5.9666e-09	7.7244e-05	0.94599	0.34415
11	86619301	87430235	1950	50	3.6187e-05	5.2677e-09	7.2579e-05	0.49858	0.61807
11	87430235	89208936	2967	50	2.1961e-05	5.131e-09	7.1631e-05	0.30659	0.75915
11	89208936	90966490	2631	50	-4.3802e-05	5.2189e-09	7.2242e-05	-0.60633	0.5443
11	90966490	92077144	1828	50	-1.0223e-06	5.0737e-09	7.123e-05	-0.014352	0.98855
11	92077144	93276157	1768	50	-5.5358e-05	5.5466e-09	7.4475e-05	-0.74331	0.4573
11	93276157	94242260	1476	50	-2.052e-05	4.6386e-09	6.8108e-05	-0.30129	0.76319
11	94242260	95726041	2148	50	-1.1455e-05	5.9055e-09	7.6847e-05	-0.14906	0.88151
11	95726041	97057058	2095	50	-4.2669e-05	5.9212e-09	7.6949e-05	-0.5545	0.57923
11	97057058	98705065	3353	50	-0.00010718	5.679e-09	7.5359e-05	-1.4223	0.15495
11	98705065	100417169	3744	50	-3.5555e-05	5.5014e-09	7.4171e-05	-0.47937	0.63168
11	100417169	101331121	2035	50	8.3583e-05	5.948e-09	7.7123e-05	1.0838	0.27847
11	101331121	103959636	5662	50	-1.9147e-05	5.85e-09	7.6485e-05	-0.25034	0.80233
11	103959636	104873284	1469	47	-3.7253e-05	3.2537e-09	5.7041e-05	-0.65309	0.5137
11	104873284	106520894	2348	50	-9.8988e-05	6.051e-09	7.7788e-05	-1.2725	0.20319
11	106520894	107844200	2427	50	5.3266e-05	6.0413e-09	7.7726e-05	0.68531	0.49315
11	107844200	108437037	607	20	8.093e-05	2.5385e-09	5.0384e-05	1.6063	0.10821
11	108437037	109866116	1665	50	3.3112e-05	5.7659e-09	7.5934e-05	0.43606	0.66279
11	109866116	111114397	2160	50	-8.2796e-06	5.6376e-09	7.5084e-05	-0.11027	0.91219
11	111114397	112459488	1437	50	7.2747e-05	6.317e-09	7.948e-05	0.91529	0.36004
11	112459488	114257728	3049	50	4.2446e-05	6.5402e-09	8.0872e-05	0.52485	0.59968
11	114257728	114830666	988	44	-0.00012442	4.3986e-09	6.6322e-05	-1.876	0.060651
11	114830666	116383348	2340	50	4.5023e-05	5.8171e-09	7.627e-05	0.59032	0.55498
11	116383348	117747110	2638	50	1.7506e-05	5.3264e-09	7.2982e-05	0.23986	0.81044
11	117747110	119215476	2214	50	0.00011624	7.5276e-09	8.6762e-05	1.3398	0.18031
11	119215476	120766806	2773	50	-4.9737e-05	5.8534e-09	7.6507e-05	-0.6501	0.51563
11	120766806	121175943	738	39	5.7833e-05	3.785e-09	6.1522e-05	0.94003	0.3472
11	121175943	122591910	2000	50	-4.6985e-05	6.1223e-09	7.8245e-05	-0.60049	0.54818
11	122591910	123500117	1705	50	-4.1014e-06	6.0557e-09	7.7819e-05	-0.052705	0.95797
11	123500117	124495528	2166	50	5.862e-05	5.5196e-09	7.4294e-05	0.78902	0.4301
11	124495528	126311320	3448	50	3.2364e-06	5.7103e-09	7.5566e-05	0.042828	0.96584
11	126311320	127316679	2092	50	2.119e-05	5.7626e-09	7.5912e-05	0.27914	0.78014
11	127316679	128188537	1429	50	8.9781e-05	5.9581e-09	7.7189e-05	1.1631	0.24477
11	128188537	130342575	3503	50	5.839e-05	6.0672e-09	7.7892e-05	0.74962	0.45348
11	130342575	131074612	1458	50	-1.2489e-05	5.7084e-09	7.5554e-05	-0.1653	0.86871
11	131074612	133000046	3689	50	-4.4891e-05	6.1328e-09	7.8312e-05	-0.57323	0.56649
11	133000046	134205993	1903	50	-1.7555e-05	5.9891e-09	7.739e-05	-0.22684	0.82055
11	134205993	134946452	2078	50	-5.2944e-05	6.0099e-09	7.7524e-05	-0.68293	0.49465
12	61107	1080331	1610	50	9.5906e-05	6.0423e-09	7.7732e-05	1.2338	0.21728
12	1080331	2544786	2337	50	1.0206e-07	6.1297e-09	7.8292e-05	0.0013036	0.99896
12	2544786	3677037	2185	50	-5.0671e-05	5.4154e-09	7.3589e-05	-0.68856	0.4911
12	3677037	4417679	1399	50	-4.5654e-05	5.4706e-09	7.3963e-05	-0.61725	0.53707
12	4417679	5321472	1593	50	-3.8921e-05	5.8318e-09	7.6366e-05	-0.50967	0.61029
12	5321472	6419753	2145	50	6.8687e-05	5.4728e-09	7.3978e-05	0.92847	0.35316
12	6419753	8377536	2353	50	2.4328e-05	6.755e-09	8.2189e-05	0.29601	0.76722
12	8377536	9031395	757	50	3.0707e-05	5.7033e-09	7.552e-05	0.4066	0.6843
12	9031395	10481534	2298	50	-0.00017395	6.833e-09	8.2662e-05	-2.1044	0.035345
12	10481534	11754846	2274	50	-7.3639e-05	5.2813e-09	7.2672e-05	-1.0133	0.31091
12	11754846	12733528	1842	50	-6.6841e-05	5.5573e-09	7.4548e-05	-0.89662	0.36992
12	12733528	15241484	4367	50	-3.7258e-06	5.7022e-09	7.5513e-05	-0.04934	0.96065
12	15241484	16310460	1004	50	2.9027e-05	5.1842e-09	7.2001e-05	0.40314	0.68685
12	16310460	18087873	2632	50	-3.6234e-05	5.567e-09	7.4612e-05	-0.48563	0.62723
12	18087873	20863943	5511	50	-2.9242e-05	5.6498e-09	7.5165e-05	-0.38903	0.69725
12	20863943	23820634	4939	50	-3.0835e-05	5.8449e-09	7.6452e-05	-0.40332	0.68671
12	23820634	25371083	2857	50	3.1785e-05	5.4185e-09	7.361e-05	0.43181	0.66588
12	25371083	27799773	4687	50	-3.0328e-05	6.5126e-09	8.07e-05	-0.37581	0.70706
12	27799773	29651255	3339	50	-2.9413e-05	6.0091e-09	7.7518e-05	-0.37943	0.70437
12	29651255	30512406	2412	50	-7.0918e-05	5.6325e-09	7.505e-05	-0.94493	0.34469
12	30512406	32165592	3499	50	-1.2683e-05	5.3246e-09	7.297e-05	-0.17382	0.86201
12	32165592	33076989	2377	50	-1.0705e-05	5.1473e-09	7.1744e-05	-0.14921	0.88139
12	33076989	37856717	3079	50	3.3621e-06	5.6611e-09	7.524e-05	0.044684	0.96436
12	37856717	39227169	1867	36	0.00011072	4.7542e-09	6.8951e-05	1.6058	0.10831
12	39227169	40816185	2272	50	-1.5641e-05	7.2551e-09	8.5177e-05	-0.18363	0.85431
12	40816185	41658586	1633	50	-1.9305e-05	5.6094e-09	7.4896e-05	-0.25775	0.7966
12	41658586	43984474	4511	50	1.2656e-05	5.7645e-09	7.5924e-05	0.16669	0.86762
12	43984474	46024229	2559	50	4.2136e-05	5.6374e-09	7.5082e-05	0.5612	0.57466
12	46024229	47714793	2309	50	2.4066e-05	5.8473e-09	7.6468e-05	0.31471	0.75298
12	47714793	49001866	2970	50	-7.7369e-06	6.0266e-09	7.7631e-05	-0.099662	0.92061
12	49001866	51776494	3168	50	-9.5072e-05	6.5922e-09	8.1193e-05	-1.1709	0.24162
12	51776494	53039004	2442	50	4.1278e-05	5.9895e-09	7.7392e-05	0.53337	0.59378
12	53039004	54778823	2399	50	6.9635e-06	6.0584e-09	7.7836e-05	0.089465	0.92871
12	54778823	55665837	1536	50	1.9473e-05	5.5624e-09	7.4581e-05	0.2611	0.79401
12	55665837	57548860	1995	50	5.2213e-05	5.4637e-09	7.3917e-05	0.70638	0.47995
12	57548860	59308666	2068	50	1.4205e-05	6.4072e-09	8.0045e-05	0.17746	0.85915
12	59308666	61123729	2494	50	-1.8086e-05	5.4221e-09	7.3635e-05	-0.24562	0.80598
12	61123729	64032461	5501	50	-4.6843e-06	5.374e-09	7.3308e-05	-0.0639	0.94905
12	64032461	65559695	2007	50	-2.5106e-05	5.6747e-09	7.5331e-05	-0.33328	0.73892
12	65559695	67181144	2192	50	-5.7671e-05	6.0595e-09	7.7843e-05	-0.74086	0.45878
12	67181144	67909729	1321	50	2.6385e-05	4.9809e-09	7.0575e-05	0.37386	0.70851
12	67909729	69826542	3176	50	-0.00011348	9.5804e-09	9.7879e-05	-1.1594	0.24628
12	69826542	70957987	2448	50	3.5125e-05	6.0256e-09	7.7624e-05	0.4525	0.65091
12	70957987	72645075	2534	50	5.4459e-05	5.5855e-09	7.4737e-05	0.72869	0.46619
12	72645075	73818454	1936	50	2.4325e-05	5.3432e-09	7.3097e-05	0.33278	0.7393
12	73818454	76511314	4057	50	4.297e-05	5.9859e-09	7.7369e-05	0.55539	0.57863
12	76511314	78570570	3636	50	4.5809e-06	5.3893e-09	7.3412e-05	0.0624	0.95024
12	78570570	80448150	1909	50	1.4388e-05	5.5193e-09	7.4292e-05	0.19366	0.84644
12	80448150	81467767	1590	50	-6.6175e-05	5.431e-09	7.3695e-05	-0.89796	0.36921
12	81467767	83502666	3203	50	6.2736e-05	5.3717e-09	7.3292e-05	0.85598	0.39201
12	83502666	84303844	1567	50	-8.5666e-05	4.2772e-09	6.54e-05	-1.3099	0.19024
12	84303844	85990426	2231	50	-3.3553e-05	5.5837e-09	7.4724e-05	-0.44903	0.65341
12	85990426	89682122	4863	50	2.8577e-06	5.419e-09	7.3614e-05	0.03882	0.96903
12	89682122	92066155	3069	50	-7.0258e-06	5.4675e-09	7.3943e-05	-0.095016	0.9243
12	92066155	94514567	4094	50	9.8996e-06	4.9363e-09	7.0259e-05	0.1409	0.88795
12	94514567	96020785	3348	50	-0.00010766	5.5644e-09	7.4595e-05	-1.4433	0.14894
12	96020785	97108839	2144	50	0.00013086	6.4593e-09	8.037e-05	1.6282	0.10349
12	97108839	99305987	3712	50	-2.0758e-05	5.5889e-09	7.4759e-05	-0.27766	0.78127
12	99305987	101447641	3058	50	-1.2114e-05	5.3097e-09	7.2868e-05	-0.16624	0.86797
12	101447641	101862690	544	35	4.0565e-05	3.0195e-09	5.495e-05	0.73821	0.46039
12	101862690	102964986	1486	50	6.8461e-05	6.4335e-09	8.0209e-05	0.85353	0.39336
12	102964986	104848696	3536	50	9.9929e-05	6.7703e-09	8.2282e-05	1.2145	0.22457
12	104848696	106436213	3019	50	8.3297e-05	5.8148e-09	7.6255e-05	1.0924	0.27468
12	106436213	106958748	799	50	-1.4209e-05	4.6737e-09	6.8364e-05	-0.20784	0.83536
12	106958748	109025901	3508	50	2.0937e-06	5.7538e-09	7.5854e-05	0.027602	0.97798
12	109025901	110336719	2037	50	2.0936e-05	5.8211e-09	7.6296e-05	0.2744	0.78378
12	110336719	113263518	2050	50	-0.00024417	8.4061e-09	9.1685e-05	-2.6631	0.0077423
12	113263518	113986709	1075	50	-3.0016e-05	5.3635e-09	7.3236e-05	-0.40986	0.68191
12	113986709	115036602	2439	50	-3.7673e-05	5.8904e-09	7.6749e-05	-0.49086	0.62353
12	115036602	115503216	907	50	-7.6958e-05	5.1497e-09	7.1762e-05	-1.0724	0.28354
12	115503216	117087471	2828	50	-8.7878e-05	6.1358e-09	7.8331e-05	-1.1219	0.26192
12	117087471	118135375	1726	50	1.7902e-05	5.3054e-09	7.2838e-05	0.24578	0.80585
12	118135375	119754110	3147	50	2.377e-05	5.2826e-09	7.2682e-05	0.32704	0.74364
12	119754110	122007651	3605	50	5.2137e-05	5.5282e-09	7.4352e-05	0.70121	0.48317
12	122007651	124977980	3935	50	-6.4689e-05	6.1213e-09	7.8239e-05	-0.82681	0.40835
12	124977980	126445505	3049	50	-5.1971e-05	5.2381e-09	7.2375e-05	-0.71809	0.4727
12	126445505	127875098	3072	50	7.3614e-07	5.5154e-09	7.4266e-05	0.0099122	0.99209
12	127875098	129237297	3136	50	5.0186e-05	5.4119e-09	7.3566e-05	0.68219	0.49512
12	129237297	130377921	2845	50	1.9998e-05	5.8953e-09	7.6781e-05	0.26046	0.79451
12	130377921	131786751	3627	50	-4.4564e-05	5.5457e-09	7.4469e-05	-0.59843	0.54956
12	131786751	132807034	1813	50	-0.00010634	5.7456e-09	7.58e-05	-1.4029	0.16065
12	132807034	133841511	1665	50	-6.115e-06	6.1871e-09	7.8658e-05	-0.077741	0.93803
13	19020013	20686720	2872	50	1.865e-05	6.0124e-09	7.754e-05	0.24052	0.80993
13	20686720	22242174	2993	50	-1.1903e-05	5.2716e-09	7.2606e-05	-0.16394	0.86978
13	22242174	23594702	3088	50	-5.0902e-05	5.4326e-09	7.3706e-05	-0.69061	0.48981
13	23594702	24531937	2573	50	-4.2792e-05	5.6816e-09	7.5376e-05	-0.56771	0.57023
13	24531937	25784362	3226	50	-6.7542e-05	5.5247e-09	7.4328e-05	-0.9087	0.36351
13	25784362	27284362	2347	50	5.2268e-05	5.8246e-09	7.6319e-05	0.68486	0.49343
13	27284362	29257551	4031	50	-2.0477e-05	5.4069e-09	7.3532e-05	-0.27848	0.78064
13	29257551	30483267	2459	50	1.2294e-05	5.109e-09	7.1477e-05	0.172	0.86344
13	30483267	32301815	3425	50	0.00010301	5.802e-09	7.6171e-05	1.3523	0.17627
13	32301815	33776903	2240	50	3.9361e-05	6.0487e-09	7.7774e-05	0.5061	0.61279
13	33776903	35026464	1906	50	-2.9757e-05	6.0676e-09	7.7895e-05	-0.38201	0.70245
13	35026464	36046367	1147	50	-2.1036e-05	5.313e-09	7.289e-05	-0.2886	0.77288
13	36046367	37498185	2676	50	-9.9357e-05	5.8871e-09	7.6727e-05	-1.2949	0.19534
13	37498185	38878163	2786	50	7.9963e-05	6.0182e-09	7.7577e-05	1.0308	0.30265
13	38878163	41069263	3603	50	-7.7948e-05	6.7022e-09	8.1867e-05	-0.95213	0.34103
13	41069263	43101027	2940	50	4.9418e-05	7.0419e-09	8.3916e-05	0.5889	0.55593
13	43101027	44901409	2887	50	7.586e-05	7.0853e-09	8.4174e-05	0.90123	0.36747
13	44901409	46495214	2125	50	-5.9611e-05	5.9635e-09	7.7224e-05	-0.77193	0.44016
13	46495214	47431079	1472	50	0.00010281	6.8673e-09	8.2869e-05	1.2406	0.21474
13	47431079	49383962	2948	50	-2.084e-05	5.4168e-09	7.3599e-05	-0.28316	0.77706
13	49383962	51591091	3208	50	4.5853e-05	5.8747e-09	7.6647e-05	0.59824	0.54968
13	51591091	53339622	1486	50	-6.6413e-05	5.2872e-09	7.2713e-05	-0.91335	0.36106
13	53339622	54682864	2118	50	-7.8466e-05	6.8407e-09	8.2708e-05	-0.9487	0.34277
13	54682864	55817131	1944	50	7.2506e-05	5.4853e-09	7.4063e-05	0.97898	0.32759
13	55817131	57554217	2155	50	9.7168e-05	4.8623e-09	6.973e-05	1.3935	0.16347
13	57554217	58410626	1187	42	0.00012145	3.7684e-09	6.1388e-05	1.9783	0.047889
13	58410626	59302271	1411	45	-8.0185e-06	4.1445e-09	6.4378e-05	-0.12455	0.90088
13	59302271	60854778	2581	50	7.702e-06	6.2477e-09	7.9043e-05	0.097442	0.92238
13	60854778	61591949	1569	50	3.5986e-06	5.333e-09	7.3027e-05	0.049278	0.9607
13	61591949	63971559	4730	50	-4.4584e-06	5.2415e-09	7.2398e-05	-0.061582	0.9509
13	63971559	65200602	2614	50	4.9462e-06	5.365e-09	7.3246e-05	0.067528	0.94616
13	65200602	67844453	3678	50	-2.1355e-05	5.9054e-09	7.6847e-05	-0.27788	0.7811
13	67844453	70724516	5711	50	1.3289e-05	5.3316e-09	7.3018e-05	0.18199	0.85559
13	70724516	71526791	1682	50	-1.5205e-05	5.5416e-09	7.4442e-05	-0.20425	0.83816
13	71526791	73934089	3875	50	1.7289e-05	5.9156e-09	7.6913e-05	0.22478	0.82215
13	73934089	75670143	3131	50	0.0001945	6.5489e-09	8.0925e-05	2.4034	0.016241
13	75670143	77410555	3150	50	3.0962e-05	5.7737e-09	7.5985e-05	0.40748	0.68366
13	77410555	78808813	1965	50	1.6775e-05	5.3695e-09	7.3277e-05	0.22892	0.81893
13	78808813	80585676	2411	50	9.8654e-06	5.5371e-09	7.4412e-05	0.13258	0.89453
13	80585676	82581814	3470	50	-2.8282e-05	5.2306e-09	7.2323e-05	-0.39105	0.69576
13	82581814	84133144	2564	50	-1.8652e-05	5.4479e-09	7.381e-05	-0.25271	0.8005
13	84133144	85610916	2564	50	-3.0378e-05	5.6866e-09	7.541e-05	-0.40285	0.68706
13	85610916	88559882	5422	50	-8.1974e-05	5.218e-09	7.2236e-05	-1.1348	0.25646
13	88559882	90521311	3111	50	-1.6813e-05	5.3875e-09	7.3399e-05	-0.22907	0.81882
13	90521311	93129691	4759	50	-2.6553e-05	5.034e-09	7.0951e-05	-0.37424	0.70822
13	93129691	93586455	612	35	-4.2042e-05	3.5329e-09	5.9438e-05	-0.70732	0.47937
13	93586455	96087558	4923	50	-3.8589e-06	5.0862e-09	7.1318e-05	-0.054108	0.95685
13	96087558	97519210	1740	50	9.3414e-05	5.4028e-09	7.3504e-05	1.2709	0.20378
13	97519210	98938919	1810	50	-5.8319e-05	5.4664e-09	7.3935e-05	-0.78879	0.43023
13	98938919	100574095	3144	50	-5.6046e-05	7.1533e-09	8.4577e-05	-0.66266	0.50755
13	100574095	102300523	3065	50	5.2658e-05	5.9535e-09	7.7159e-05	0.68246	0.49495
13	102300523	104066710	3235	50	6.4062e-05	5.7751e-09	7.5994e-05	0.84299	0.39923
13	104066710	104844114	1477	50	8.821e-05	5.3901e-09	7.3417e-05	1.2015	0.22956
13	104844114	106247554	2577	50	3.0709e-06	5.1889e-09	7.2034e-05	0.042631	0.966
13	106247554	106750000	1178	50	5.8651e-05	5.861e-09	7.6557e-05	0.76611	0.44361
13	106750000	108189877	2378	50	2.8002e-05	5.4762e-09	7.4001e-05	0.3784	0.70514
13	108189877	109121210	1848	50	-4.0173e-05	5.7492e-09	7.5823e-05	-0.52982	0.59624
13	109121210	109815112	1515	50	-3.5463e-05	5.8549e-09	7.6517e-05	-0.46347	0.64303
13	109815112	111232073	3306	50	5.9842e-05	5.6852e-09	7.54e-05	0.79366	0.42739
13	111232073	112247592	2214	50	4.012e-05	5.8916e-09	7.6757e-05	0.52269	0.60119
13	112247592	113572488	2152	50	6.3428e-05	5.566e-09	7.4606e-05	0.85017	0.39523
13	113572488	115109853	2480	50	1.0289e-05	5.3634e-09	7.3235e-05	0.14049	0.88827
14	19002084	21589402	2782	50	-6.5343e-06	5.561e-09	7.4572e-05	-0.087624	0.93018
14	21589402	23018665	2294	50	3.6745e-05	5.7066e-09	7.5542e-05	0.48641	0.62667
14	23018665	24905123	3000	50	-4.1352e-06	5.3724e-09	7.3297e-05	-0.056417	0.95501
14	24905123	26135686	2686	50	-5.0646e-05	5.2766e-09	7.264e-05	-0.69722	0.48566
14	26135686	28466533	3522	50	-3.3694e-05	5.6523e-09	7.5182e-05	-0.44816	0.65404
14	28466533	29972145	2076	50	7.1939e-05	5.8513e-09	7.6494e-05	0.94045	0.34698
14	29972145	32383265	3087	50	2.1069e-05	6.1988e-09	7.8732e-05	0.26761	0.789
14	32383265	34846251	4578	50	1.1958e-05	5.589e-09	7.4759e-05	0.15995	0.87292
14	34846251	35859593	1992	50	-0.00016921	6.3635e-09	7.9772e-05	-2.1212	0.033909
14	35859593	38667725	3496	50	6.035e-05	5.9725e-09	7.7282e-05	0.7809	0.43486
14	38667725	40341990	2911	50	4.4412e-06	6.0609e-09	7.7852e-05	0.057047	0.95451
14	40341990	41615502	2903	50	-1.2093e-05	5.58e-09	7.4699e-05	-0.16189	0.87139
14	41615502	43137389	2471	50	-8.2239e-06	5.4344e-09	7.3719e-05	-0.11156	0.91117
14	43137389	44543227	2501	50	4.8385e-05	6.1177e-09	7.8216e-05	0.61861	0.53617
14	44543227	46081896	2090	50	-5.0072e-05	5.8404e-09	7.6423e-05	-0.6552	0.51234
14	46081896	46749130	1235	36	1.7179e-05	3.2395e-09	5.6916e-05	0.30182	0.76279
14	46749130	48573586	3437	50	-1.2804e-05	5.1492e-09	7.1758e-05	-0.17844	0.85838
14	48573586	49005471	853	26	-6.8737e-06	3.2381e-09	5.6904e-05	-0.12079	0.90385
14	49005471	50507760	2310	50	7.803e-07	6.4163e-09	8.0102e-05	0.0097414	0.99223
14	50507760	51493572	1531	50	6.8288e-05	5.9732e-09	7.7286e-05	0.88357	0.37693
14	51493572	53474383	3857	50	2.8699e-05	5.6322e-09	7.5048e-05	0.3824	0.70216
14	53474383	53997831	1001	42	-2.611e-06	3.3132e-09	5.756e-05	-0.045362	0.96382
14	53997831	55233681	1612	50	-5.1627e-05	5.9426e-09	7.7088e-05	-0.66972	0.50304
14	55233681	56216880	1690	50	-4.5703e-05	5.0521e-09	7.1078e-05	-0.643	0.52022
14	56216880	57481262	2466	50	-4.2442e-05	5.7081e-09	7.5552e-05	-0.56176	0.57428
14	57481262	59448336	3098	50	8.1555e-05	5.8568e-09	7.653e-05	1.0657	0.28657
14	59448336	61680424	3052	50	-2.7061e-05	5.425e-09	7.3655e-05	-0.36741	0.71332
14	61680424	63790015	3500	50	-5.5652e-06	5.9264e-09	7.6983e-05	-0.072291	0.94237
14	63790015	65220298	1774	50	-5.4053e-05	6.9855e-09	8.3579e-05	-0.64672	0.51781
14	65220298	66399555	1837	50	-3.2021e-05	5.9028e-09	7.683e-05	-0.41677	0.67684
14	66399555	67992317	1984	50	1.8611e-05	6.3463e-09	7.9664e-05	0.23362	0.81528
14	67992317	71131957	5164	50	2.953e-05	7.4978e-09	8.659e-05	0.34103	0.73308
14	71131957	72889615	2738	50	-1.6798e-05	5.8621e-09	7.6564e-05	-0.2194	0.82634
14	72889615	76444767	5220	50	7.7902e-06	5.853e-09	7.6505e-05	0.10183	0.9189
14	76444767	77229472	1497	50	-5.664e-05	6.1745e-09	7.8578e-05	-0.72082	0.47102
14	77229472	78561945	2806	50	-3.3884e-05	5.6729e-09	7.5319e-05	-0.44988	0.6528
14	78561945	80186579	2192	50	3.9894e-05	5.2324e-09	7.2335e-05	0.55152	0.58128
14	80186579	81579714	2397	50	-6.9898e-06	5.1564e-09	7.1808e-05	-0.09734	0.92246
14	81579714	83138097	2361	50	7.6362e-05	7.0994e-09	8.4258e-05	0.90629	0.36478
14	83138097	84241633	2004	50	7.1518e-06	5.5146e-09	7.4261e-05	0.096306	0.92328
14	84241633	85746319	2658	50	2.6006e-05	5.2715e-09	7.2605e-05	0.35818	0.72021
14	85746319	86647002	1462	50	-3.9014e-06	5.5365e-09	7.4408e-05	-0.052433	0.95818
14	86647002	87635341	1635	50	2.4207e-05	5.9528e-09	7.7155e-05	0.31375	0.75371
14	87635341	89497643	3056	50	4.5607e-05	6.9839e-09	8.357e-05	0.54574	0.58525
14	89497643	91296860	3152	50	3.9617e-05	6.189e-09	7.867e-05	0.50358	0.61456
14	91296860	93132299	3396	50	1.0307e-05	6.9089e-09	8.312e-05	0.12401	0.90131
14	93132299	94325285	1913	50	5.5633e-05	6.5428e-09	8.0887e-05	0.68779	0.49159
14	94325285	95750867	3543	50	-9.834e-06	5.3123e-09	7.2886e-05	-0.13492	0.89267
14	95750867	96262415	1381	50	2.7247e-05	5.7836e-09	7.605e-05	0.35828	0.72013
14	96262415	98341162	3614	50	1.6578e-05	5.3342e-09	7.3036e-05	0.22698	0.82044
14	98341162	99138532	1838	50	-4.7056e-05	6.2307e-09	7.8935e-05	-0.59614	0.55108
14	99138532	101534307	3752	50	6.7373e-06	5.6313e-09	7.5042e-05	0.08978	0.92846
14	101534307	103012102	2242	50	-8.6092e-06	5.6162e-09	7.4941e-05	-0.11488	0.90854
14	103012102	105001723	3096	50	-2.5069e-05	7.1605e-09	8.462e-05	-0.29625	0.76704
14	105001723	106340358	1566	50	2.6248e-05	6.5402e-09	8.0872e-05	0.32457	0.74551
14	106340358	107289454	655	28	-1.5594e-05	3.4533e-09	5.8765e-05	-0.26537	0.79073
15	20001200	21131604	66	4	-5.2674e-06	6.8338e-10	2.6141e-05	-0.2015	0.84031
15	21131604	24195127	1007	50	1.7867e-05	5.9065e-09	7.6854e-05	0.23248	0.81616
15	24195127	25108590	2972	50	8.6402e-06	6.0867e-09	7.8017e-05	0.11075	0.91182
15	25108590	27298112	4064	50	-2.091e-06	5.3101e-09	7.287e-05	-0.028694	0.97711
15	27298112	29338502	2479	50	2.0939e-05	5.7097e-09	7.5562e-05	0.27711	0.7817
15	29338502	30165568	1315	50	6.2211e-05	6.2462e-09	7.9033e-05	0.78716	0.43119
15	30165568	31591821	1430	50	-4.8788e-05	5.2996e-09	7.2798e-05	-0.67017	0.50275
15	31591821	32441811	1270	50	-3.3599e-05	5.5967e-09	7.4811e-05	-0.44912	0.65335
15	32441811	34015425	2596	50	-4.1533e-05	5.2937e-09	7.2758e-05	-0.57084	0.56811
15	34015425	35083251	1898	50	2.931e-05	5.2633e-09	7.2549e-05	0.40401	0.6862
15	35083251	37456502	3875	50	-5.3156e-06	5.5398e-09	7.443e-05	-0.071417	0.94307
15	37456502	38530777	1838	50	-9.7972e-05	5.9114e-09	7.6886e-05	-1.2743	0.20257
15	38530777	40384132	3193	50	-9.319e-05	6.4465e-09	8.029e-05	-1.1607	0.24577
15	40384132	41177514	1064	50	0.00012099	5.9047e-09	7.6842e-05	1.5746	0.11535
15	41177514	42776399	2226	50	-5.0623e-05	6.2944e-09	7.9337e-05	-0.63807	0.52343
15	42776399	44198049	1011	36	3.7251e-05	4.5838e-09	6.7704e-05	0.5502	0.58218
15	44198049	46618787	2457	50	-1.3594e-05	6.275e-09	7.9215e-05	-0.17161	0.86375
15	46618787	48136048	2570	50	-3.3949e-05	5.8943e-09	7.6774e-05	-0.44219	0.65835
15	48136048	50008043	1956	50	1.9145e-05	5.1502e-09	7.1765e-05	0.26677	0.78964
15	50008043	51677560	2794	50	-5.152e-06	5.8411e-09	7.6427e-05	-0.067411	0.94625
15	51677560	53069096	1797	50	4.9241e-06	5.6349e-09	7.5066e-05	0.065597	0.9477
15	53069096	54508528	2869	50	1.2861e-05	5.4083e-09	7.3541e-05	0.17488	0.86118
15	54508528	55136269	1381	50	-5.6035e-05	5.5188e-09	7.4288e-05	-0.75429	0.45067
15	55136269	56901773	3546	50	2.0361e-05	5.6472e-09	7.5148e-05	0.27095	0.78643
15	56901773	58441366	2344	50	-5.0586e-05	5.9751e-09	7.7299e-05	-0.65442	0.51284
15	58441366	59694116	2053	50	1.5459e-05	5.1107e-09	7.1489e-05	0.21625	0.82879
15	59694116	61265836	2569	50	7.8315e-05	6.9802e-09	8.3548e-05	0.93737	0.34857
15	61265836	63215222	3216	50	1.42e-05	5.6873e-09	7.5414e-05	0.18829	0.85065
15	63215222	65104668	2431	50	-6.4506e-05	6.0651e-09	7.7879e-05	-0.82829	0.40751
15	65104668	67094767	2871	50	4.936e-05	5.7256e-09	7.5668e-05	0.65232	0.51419
15	67094767	69017999	2910	50	7.5756e-05	7.1641e-09	8.4641e-05	0.89503	0.37077
15	69017999	70133341	1175	50	-1.2648e-07	6.3518e-09	7.9698e-05	-0.001587	0.99873
15	70133341	71922649	2839	50	-4.2351e-06	6.1612e-09	7.8493e-05	-0.053954	0.95697
15	71922649	73628714	1379	50	3.1678e-05	5.5343e-09	7.4393e-05	0.42582	0.67024
15	73628714	76398624	2799	50	2.8087e-06	6.3291e-09	7.9555e-05	0.035305	0.97184
15	76398624	78516053	2996	50	5.071e-05	6.2615e-09	7.913e-05	0.64085	0.52162
15	78516053	80860978	4606	50	-2.0194e-05	5.482e-09	7.404e-05	-0.27275	0.78505
15	80860978	84260468	3654	50	1.3298e-05	5.9461e-09	7.7111e-05	0.17246	0.86308
15	84260468	86652905	3842	50	1.0602e-05	6.6763e-09	8.1709e-05	0.12976	0.89676
15	86652905	88369943	3316	50	1.5227e-05	5.1863e-09	7.2016e-05	0.21144	0.83255
15	88369943	90475551	3187	50	8.8277e-05	5.8368e-09	7.6399e-05	1.1555	0.2479
15	90475551	92164392	3248	50	1.6433e-05	6.132e-09	7.8307e-05	0.20986	0.83378
15	92164392	93780902	3469	50	-1.171e-05	5.4265e-09	7.3665e-05	-0.15896	0.8737
15	93780902	94924330	2848	50	3.071e-05	6.1278e-09	7.828e-05	0.39231	0.69483
15	94924330	96141596	2316	50	-1.5291e-05	5.3515e-09	7.3154e-05	-0.20902	0.83443
15	96141596	98030910	3083	50	1.0654e-05	5.3852e-09	7.3384e-05	0.14519	0.88456
15	98030910	99244059	2876	50	5.0965e-05	5.8904e-09	7.6749e-05	0.66405	0.50666
15	99244059	100636847	2897	50	-3.3899e-05	5.7856e-09	7.6063e-05	-0.44566	0.65584
15	100636847	101552694	2038	50	-8.8272e-05	5.4747e-09	7.3991e-05	-1.193	0.23286
15	101552694	102520966	1763	50	1.8031e-05	5.1348e-09	7.1658e-05	0.25162	0.80133
16	60054	1207206	2356	50	3.5666e-05	5.3349e-09	7.304e-05	0.48831	0.62533
16	1207206	2764829	2665	50	-6.5361e-05	5.4222e-09	7.3636e-05	-0.88763	0.37474
16	2764829	4001196	1766	50	2.2139e-05	5.3995e-09	7.3481e-05	0.30129	0.76319
16	4001196	5118345	1888	50	-3.9182e-05	6.3928e-09	7.9955e-05	-0.49005	0.6241
16	5118345	5891580	2076	50	2.6417e-05	5.2159e-09	7.2221e-05	0.36578	0.71453
16	5891580	6893551	2764	50	-3.4316e-06	5.6934e-09	7.5454e-05	-0.045479	0.96373
16	6893551	7529121	2235	50	-9.2536e-05	6.3971e-09	7.9982e-05	-1.157	0.24729
16	7529121	8338519	2521	50	0.0001504	6.4358e-09	8.0223e-05	1.8748	0.06082
16	8338519	9799419	3717	50	-7.3098e-05	5.1865e-09	7.2018e-05	-1.015	0.31011
16	9799419	10426032	1593	50	3.4382e-06	5.4952e-09	7.413e-05	0.046381	0.96301
16	10426032	11520161	2542	50	-0.00017156	8.1333e-09	9.0185e-05	-1.9023	0.057126
16	11520161	12613098	2098	50	-9.3797e-05	6.4674e-09	8.042e-05	-1.1663	0.24348
16	12613098	13154437	1582	50	-6.5292e-05	6.2525e-09	7.9073e-05	-0.82572	0.40896
16	13154437	14464002	2542	50	-3.9296e-05	6.2332e-09	7.8951e-05	-0.49773	0.61868
16	14464002	16154060	1357	50	7.3477e-05	6.7336e-09	8.2059e-05	0.89542	0.37056
16	16154060	17644749	1807	50	8.7033e-05	6.0034e-09	7.7482e-05	1.1233	0.26132
16	17644749	18643607	987	50	-3.12e-05	5.7181e-09	7.5618e-05	-0.41261	0.6799
16	18643607	20150571	2241	50	-7.3982e-05	6.039e-09	7.7711e-05	-0.95201	0.34109
16	20150571	22448904	2160	50	-4.5755e-05	5.352e-09	7.3157e-05	-0.62543	0.53169
16	22448904	24136875	2229	50	-3.3008e-05	6.8404e-09	8.2707e-05	-0.3991	0.68982
16	24136875	25986862	3644	50	0.00011184	6.5033e-09	8.0643e-05	1.3868	0.16549
16	25986862	27445755	3074	50	-6.3077e-05	5.8729e-09	7.6635e-05	-0.82308	0.41046
16	27445755	29036613	1423	50	-2.7332e-05	8.8423e-09	9.4034e-05	-0.29066	0.77131
16	29036613	31382943	1860	50	-8.8427e-06	6.2367e-09	7.8973e-05	-0.11197	0.91085
16	31382943	46399473	877	45	-8.1689e-05	4.0476e-09	6.3621e-05	-1.284	0.19914
16	46399473	49007926	1507	50	4.1868e-06	5.9489e-09	7.7129e-05	0.054283	0.95671
16	49007926	52035823	4437	50	-2.897e-05	9.463e-09	9.7278e-05	-0.2978	0.76585
16	52035823	53382572	2099	50	-4.8956e-05	5.8652e-09	7.6585e-05	-0.63924	0.52266
16	53382572	55903774	4681	50	1.9928e-05	5.487e-09	7.4074e-05	0.26902	0.78791
16	55903774	57664330	2887	50	-1.9895e-05	5.8464e-09	7.6462e-05	-0.2602	0.79471
16	57664330	59045405	2775	50	-8.9802e-06	6.0025e-09	7.7476e-05	-0.11591	0.90772
16	59045405	60745694	2847	50	-2.4673e-05	5.88e-09	7.6681e-05	-0.32176	0.74764
16	60745694	62229849	1826	50	4.4378e-05	5.5645e-09	7.4595e-05	0.59492	0.5519
16	62229849	63691589	2297	50	1.8845e-05	5.2839e-09	7.269e-05	0.25925	0.79544
16	63691589	65938566	3927	50	6.7217e-05	5.8339e-09	7.638e-05	0.88004	0.37884
16	65938566	68841363	2905	50	-5.8409e-05	6.3917e-09	7.9948e-05	-0.73059	0.46503
16	68841363	71054028	2133	50	-0.000141	6.6193e-09	8.1359e-05	-1.733	0.083093
16	71054028	72935150	2133	50	-7.4917e-05	6.0987e-09	7.8094e-05	-0.95932	0.3374
16	72935150	74971503	3203	50	-0.00010472	5.3977e-09	7.3469e-05	-1.4254	0.15405
16	74971503	75977954	1630	50	7.6993e-05	6.2155e-09	7.8838e-05	0.9766	0.32877
16	75977954	77523678	3702	50	3.5248e-05	5.9811e-09	7.7337e-05	0.45577	0.64855
16	77523678	78456292	3028	50	-5.4688e-05	6.1976e-09	7.8725e-05	-0.69468	0.48726
16	78456292	79134815	2072	50	9.1069e-06	5.8123e-09	7.6239e-05	0.11945	0.90492
16	79134815	80297374	2853	50	-1.4409e-05	6.0524e-09	7.7797e-05	-0.18521	0.85307
16	80297374	81772536	3509	50	-3.7536e-05	6.6916e-09	8.1802e-05	-0.45887	0.64633
16	81772536	82747728	2428	50	5.4755e-05	6.2277e-09	7.8916e-05	0.69384	0.48778
16	82747728	83477208	2375	50	-3.6345e-05	6.277e-09	7.9228e-05	-0.45875	0.64642
16	83477208	84445883	2978	50	1.8571e-05	5.1094e-09	7.148e-05	0.25981	0.79501
16	84445883	85148685	2206	50	8.703e-06	5.5853e-09	7.4735e-05	0.11645	0.90729
16	85148685	86156599	2226	50	4.4469e-05	7.0069e-09	8.3707e-05	0.53125	0.59525
16	86156599	86815411	1854	50	5.4059e-05	6.2747e-09	7.9213e-05	0.68245	0.49495
16	86815411	87647349	1556	50	5.3277e-06	5.9996e-09	7.7457e-05	0.068783	0.94516
16	87647349	89041165	3568	50	-1.227e-05	6.3286e-09	7.9553e-05	-0.15424	0.87742
16	89041165	90292812	2290	50	3.5473e-06	5.8629e-09	7.657e-05	0.046327	0.96305
17	56	1172399	2239	50	7.4167e-06	5.4701e-09	7.396e-05	0.10028	0.92012
17	1172399	1928731	1649	50	0.00010894	7.0513e-09	8.3972e-05	1.2973	0.19452
17	1928731	3702312	3131	50	1.295e-05	5.9722e-09	7.728e-05	0.16758	0.86692
17	3702312	4696261	1953	50	-0.00015014	6.5111e-09	8.0691e-05	-1.8607	0.062784
17	4696261	5741334	2098	50	8.2935e-05	5.9348e-09	7.7038e-05	1.0765	0.28168
17	5741334	7317398	3118	50	-8.9504e-06	5.787e-09	7.6073e-05	-0.11766	0.90634
17	7317398	8306425	1451	50	-5.9208e-05	6.0238e-09	7.7613e-05	-0.76286	0.44555
17	8306425	9965921	3016	50	9.1169e-05	5.7344e-09	7.5726e-05	1.2039	0.22861
17	9965921	11102815	2100	50	0.00013459	5.8777e-09	7.6666e-05	1.7556	0.079157
17	11102815	12534769	2430	50	3.7106e-05	5.4287e-09	7.3679e-05	0.50362	0.61453
17	12534769	13180372	1512	50	-5.6644e-05	6.1021e-09	7.8116e-05	-0.72513	0.46837
17	13180372	13894637	1805	50	6.0132e-05	5.8671e-09	7.6597e-05	0.78504	0.43243
17	13894637	15019097	2767	50	4.2305e-05	5.6225e-09	7.4983e-05	0.56419	0.57263
17	15019097	16412342	1694	50	7.9406e-05	5.4494e-09	7.382e-05	1.0757	0.28208
17	16412342	18856320	2957	50	-9.2357e-05	6.3337e-09	7.9585e-05	-1.1605	0.24585
17	18856320	21290357	2086	50	6.8006e-05	5.5725e-09	7.4649e-05	0.91101	0.36229
17	21290357	27334244	2855	50	3.7294e-05	6.5008e-09	8.0627e-05	0.46255	0.64369
17	27334244	29786491	2246	50	-5.5468e-05	5.3057e-09	7.284e-05	-0.7615	0.44636
17	29786491	31538425	2589	50	1.5623e-05	5.6356e-09	7.5071e-05	0.20811	0.83514
17	31538425	32912798	3044	50	-3.0889e-05	7.1198e-09	8.4379e-05	-0.36608	0.71431
17	32912798	34469036	2087	50	9.1467e-06	5.5703e-09	7.4634e-05	0.12255	0.90246
17	34469036	36809344	1602	50	3.7189e-05	6.1636e-09	7.8509e-05	0.47369	0.63572
17	36809344	38877404	2181	50	3.8035e-05	1.1648e-08	0.00010792	0.35242	0.72452
17	38877404	39899810	1857	50	5.0297e-05	6.6158e-09	8.1338e-05	0.61837	0.53633
17	39899810	41772087	1971	50	3.813e-05	1.0218e-08	0.00010108	0.37721	0.70602
17	41772087	43056905	1598	50	2.4246e-05	6.0733e-09	7.7932e-05	0.31111	0.75571
17	43056905	45876022	4281	50	-1.0009e-05	7.2903e-09	8.5383e-05	-0.11722	0.90668
17	45876022	47517400	2487	50	-6.0921e-05	8.5381e-09	9.2402e-05	-0.6593	0.5097
17	47517400	49898957	3323	50	8.1161e-05	5.543e-09	7.4452e-05	1.0901	0.27566
17	49898957	50719055	1248	49	6.5241e-05	4.4089e-09	6.64e-05	0.98255	0.32583
17	50719055	51826118	1954	50	7.9299e-05	5.574e-09	7.4659e-05	1.0621	0.28817
17	51826118	53599432	2895	50	-8.9549e-06	5.8177e-09	7.6274e-05	-0.1174	0.90654
17	53599432	55357541	2674	50	-1.135e-05	6.2594e-09	7.9117e-05	-0.14346	0.88593
17	55357541	57487512	2624	50	0.00012436	6.7627e-09	8.2236e-05	1.5123	0.13046
17	57487512	59312755	1161	50	-9.4272e-05	5.0625e-09	7.1151e-05	-1.3249	0.18519
17	59312755	61545589	2126	50	-3.1881e-05	6.2975e-09	7.9357e-05	-0.40175	0.68787
17	61545589	63148128	1394	50	-2.4403e-05	5.8425e-09	7.6436e-05	-0.31926	0.74953
17	63148128	64800430	3348	50	0.00012173	5.4923e-09	7.411e-05	1.6426	0.10046
17	64800430	67858770	4622	50	1.7906e-05	6.472e-09	8.0449e-05	0.22258	0.82387
17	67858770	69387817	2893	50	3.4165e-05	5.902e-09	7.6824e-05	0.44471	0.65653
17	69387817	72672203	6100	50	-4.0065e-06	5.5872e-09	7.4747e-05	-0.053601	0.95725
17	72672203	74375560	2208	50	9.8636e-05	6.3629e-09	7.9768e-05	1.2365	0.21626
17	74375560	76263413	3918	50	-7.2922e-05	5.6065e-09	7.4876e-05	-0.97389	0.33011
17	76263413	77298636	2402	50	-0.00011968	6.2555e-09	7.9092e-05	-1.5131	0.13025
17	77298636	78837588	3197	50	-6.4269e-06	5.3387e-09	7.3066e-05	-0.087959	0.92991
17	78837588	80034408	2376	50	1.5539e-05	5.5893e-09	7.4762e-05	0.20785	0.83534
17	80034408	81194908	2034	50	-9.0522e-05	6.1672e-09	7.8532e-05	-1.1527	0.24904
18	10644	912486	2049	50	4.0361e-05	5.6069e-09	7.4879e-05	0.53902	0.58987
18	912486	1942911	2008	50	5.8519e-06	5.7861e-09	7.6066e-05	0.076931	0.93868
18	1942911	3891658	4324	50	4.7883e-06	6.2583e-09	7.9109e-05	0.060528	0.95173
18	3891658	5834180	3939	50	2.4401e-05	5.5362e-09	7.4405e-05	0.32795	0.74295
18	5834180	7090485	2285	50	2.4643e-05	5.4544e-09	7.3854e-05	0.33367	0.73863
18	7090485	8498931	2510	50	-1.719e-05	4.9937e-09	7.0666e-05	-0.24325	0.80781
18	8498931	11075913	5885	50	-8.4166e-05	5.692e-09	7.5446e-05	-1.1156	0.2646
18	11075913	11905440	1583	50	5.6759e-05	5.5445e-09	7.4462e-05	0.76225	0.44591
18	11905440	14440799	4772	50	0.00011329	6.6557e-09	8.1582e-05	1.3886	0.16496
18	14440799	19485844	1161	46	-3.1999e-05	5.1911e-09	7.2049e-05	-0.44413	0.65695
18	19485844	20649472	1566	50	-8.0847e-05	5.6172e-09	7.4948e-05	-1.0787	0.28072
18	20649472	22996651	3171	50	2.3632e-05	5.5595e-09	7.4562e-05	0.31695	0.75128
18	22996651	24026191	1356	50	0.00013871	5.9374e-09	7.7054e-05	1.8001	0.071839
18	24026191	25927682	2808	50	1.5506e-05	5.5819e-09	7.4712e-05	0.20754	0.83559
18	25927682	26875587	1260	48	4.9589e-05	4.5439e-09	6.7408e-05	0.73565	0.46194
18	26875587	27866478	1699	50	-4.2117e-05	5.4375e-09	7.3739e-05	-0.57116	0.56789
18	27866478	30264066	3997	50	2.9659e-05	6.0889e-09	7.8032e-05	0.38009	0.70388
18	30264066	31780067	1698	50	-1.0227e-05	5.7015e-09	7.5508e-05	-0.13544	0.89226
18	31780067	33861964	2841	50	1.5316e-05	5.8219e-09	7.6301e-05	0.20073	0.84091
18	33861964	35075250	1734	50	-1.326e-05	5.8161e-09	7.6263e-05	-0.17388	0.86196
18	35075250	36365490	2116	50	-3.3782e-05	5.7505e-09	7.5832e-05	-0.44548	0.65597
18	36365490	37684367	1680	50	-2.0664e-05	5.4398e-09	7.3755e-05	-0.28017	0.77935
18	37684367	39892648	3583	50	1.6688e-06	5.0792e-09	7.1269e-05	0.023416	0.98132
18	39892648	42922106	4481	50	-1.7784e-05	5.986e-09	7.7369e-05	-0.22985	0.8182
18	42922106	44299246	2556	50	5.4027e-06	6.1166e-09	7.8208e-05	0.069081	0.94493
18	44299246	45939732	2634	50	5.793e-05	6.3286e-09	7.9553e-05	0.7282	0.46649
18	45939732	47730584	3369	50	4.3277e-05	6.8102e-09	8.2524e-05	0.52441	0.59999
18	47730584	51062185	5325	50	5.8424e-05	6.7239e-09	8.1999e-05	0.71249	0.47616
18	51062185	51554175	1352	34	1.3828e-05	3.1919e-09	5.6497e-05	0.24476	0.80664
18	51554175	55213838	4837	50	-6.8964e-06	5.947e-09	7.7117e-05	-0.089427	0.92874
18	55213838	56530220	2825	50	4.6571e-05	6.525e-09	8.0778e-05	0.57653	0.56426
18	56530220	57630483	2347	50	4.9364e-05	6.2523e-09	7.9071e-05	0.62429	0.53243
18	57630483	59020751	2033	50	2.3167e-05	5.4007e-09	7.349e-05	0.31524	0.75258
18	59020751	60277715	2515	50	-6.8263e-06	5.853e-09	7.6505e-05	-0.089226	0.9289
18	60277715	61820252	2483	50	-0.00012934	6.4181e-09	8.0113e-05	-1.6145	0.10643
18	61820252	63463402	2901	50	-1.5483e-05	6.384e-09	7.99e-05	-0.19377	0.84635
18	63463402	64252801	1470	49	-8.5522e-05	4.7209e-09	6.8709e-05	-1.2447	0.21324
18	64252801	66125817	3812	50	2.2859e-05	5.1385e-09	7.1683e-05	0.31888	0.74981
18	66125817	67175820	1561	50	7.6733e-07	5.6284e-09	7.5023e-05	0.010228	0.99184
18	67175820	68621179	2221	50	2.2077e-05	5.4722e-09	7.3974e-05	0.29844	0.76537
18	68621179	69621618	2340	50	3.3467e-05	6.3315e-09	7.9571e-05	0.42059	0.67405
18	69621618	71038474	2789	50	1.3902e-05	5.2636e-09	7.2551e-05	0.19162	0.84804
18	71038474	71971462	2169	50	5.2666e-05	5.7458e-09	7.5801e-05	0.69479	0.48718
18	71971462	73526987	2504	50	2.7584e-05	5.4272e-09	7.3669e-05	0.37444	0.70808
18	73526987	74813815	2685	50	2.8249e-05	6.0346e-09	7.7683e-05	0.36365	0.71612
18	74813815	75976317	3250	50	8.9169e-05	5.7825e-09	7.6043e-05	1.1726	0.24095
18	75976317	77149991	2672	50	-6.7886e-05	5.2748e-09	7.2627e-05	-0.93472	0.34993
18	77149991	78017158	1889	50	7.9049e-05	7.5952e-09	8.715e-05	0.90704	0.36438
19	80840	610729	825	50	-6.2794e-05	5.6895e-09	7.5429e-05	-0.8325	0.40513
19	610729	2098396	2782	50	0.00014097	6.3991e-09	7.9994e-05	1.7623	0.078021
19	2098396	3019660	1914	50	1.7235e-05	5.6148e-09	7.4932e-05	0.23	0.81809
19	3019660	4348967	2579	50	0.00014181	6.1039e-09	7.8128e-05	1.8151	0.069503
19	4348967	5811852	2746	50	-1.3147e-05	5.5765e-09	7.4676e-05	-0.17606	0.86025
19	5811852	6684885	1502	50	3.2252e-05	5.7449e-09	7.5795e-05	0.42551	0.67046
19	6684885	8347513	3729	50	3.7873e-06	5.5316e-09	7.4374e-05	0.050922	0.95939
19	8347513	9238393	1455	50	4.0719e-05	6.4718e-09	8.0448e-05	0.50616	0.61274
19	9238393	11284028	3354	50	-8.2228e-05	7.1467e-09	8.4538e-05	-0.97267	0.33072
19	11284028	13471127	2652	50	-0.00011384	6.2543e-09	7.9084e-05	-1.4395	0.15001
19	13471127	14486347	1479	50	6.7389e-05	5.5523e-09	7.4514e-05	0.90438	0.36579
19	14486347	15648610	2254	50	-6.6479e-05	6.2175e-09	7.8851e-05	-0.84309	0.39918
19	15648610	16374416	2312	50	-1.394e-05	5.3077e-09	7.2854e-05	-0.19133	0.84826
19	16374416	18409862	3719	50	-9.0994e-05	5.8867e-09	7.6725e-05	-1.186	0.23563
19	18409862	19877471	1875	50	0.00013902	6.7951e-09	8.2432e-05	1.6865	0.091693
19	19877471	20905757	1727	50	-1.2167e-05	5.6392e-09	7.5095e-05	-0.16202	0.87129
19	20905757	22732896	4228	50	-3.8015e-05	5.6175e-09	7.495e-05	-0.5072	0.61201
19	22732896	23467746	1621	44	-4.129e-06	4.0549e-09	6.3678e-05	-0.064841	0.9483
19	23467746	28557893	2683	50	-3.7894e-05	5.3416e-09	7.3086e-05	-0.51848	0.60412
19	28557893	29790947	2917	50	-3.6599e-05	5.6661e-09	7.5273e-05	-0.48622	0.62681
19	29790947	30727954	1782	50	-1.9591e-05	5.1689e-09	7.1895e-05	-0.2725	0.78524
19	30727954	32746520	2545	50	1.6293e-05	5.9734e-09	7.7288e-05	0.21081	0.83303
19	32746520	34262952	3058	50	-0.00015085	6.594e-09	8.1203e-05	-1.8577	0.063217
19	34262952	36469295	3520	50	9.7854e-05	5.7904e-09	7.6095e-05	1.286	0.19846
19	36469295	37527033	1652	50	8.8579e-05	6.2066e-09	7.8782e-05	1.1244	0.26086
19	37527033	40170619	3797	50	-2.3802e-06	7.0177e-09	8.3772e-05	-0.028413	0.97733
19	40170619	40984601	1019	50	-4.8329e-05	5.2766e-09	7.264e-05	-0.66533	0.50584
19	40984601	42131573	1634	50	4.6765e-05	6.6094e-09	8.1298e-05	0.57522	0.56514
19	42131573	43862455	2028	50	2.9013e-05	6.1768e-09	7.8593e-05	0.36915	0.71201
19	43862455	44744108	1499	50	-9.0327e-06	6.0175e-09	7.7572e-05	-0.11644	0.9073
19	44744108	46102697	1873	50	-4.5257e-06	5.7009e-09	7.5505e-05	-0.059939	0.9522
19	46102697	47150082	1925	50	-2.9457e-05	7.4781e-09	8.6476e-05	-0.34063	0.73338
19	47150082	49282227	3407	50	-6.0242e-05	6.5661e-09	8.1031e-05	-0.74344	0.45721
19	49282227	51532567	3729	50	1.8974e-05	5.3122e-09	7.2885e-05	0.26033	0.79461
19	51532567	52985290	3229	50	4.9899e-05	5.5419e-09	7.4444e-05	0.67029	0.50267
19	52985290	54602362	4529	50	-9.2722e-07	5.5438e-09	7.4457e-05	-0.012453	0.99006
19	54602362	55728080	1764	50	4.474e-05	5.8762e-09	7.6656e-05	0.58365	0.55946
19	55728080	57521335	3676	50	1.4135e-05	5.4271e-09	7.3669e-05	0.19187	0.84784
19	57521335	59118839	2854	50	5.2866e-06	6.2018e-09	7.8751e-05	0.067131	0.94648
20	60479	697600	1208	50	2.1965e-05	5.4657e-09	7.393e-05	0.2971	0.76639
20	697600	2469501	3947	50	1.402e-05	6.384e-09	7.99e-05	0.17547	0.86071
20	2469501	3828413	2512	50	-4.3692e-05	5.8812e-09	7.6689e-05	-0.56974	0.56886
20	3828413	5477850	3807	50	-9.0162e-06	5.4375e-09	7.3739e-05	-0.12227	0.90268
20	5477850	7084073	3211	50	7.3502e-05	5.9325e-09	7.7022e-05	0.9543	0.33993
20	7084073	8117011	1909	50	-7.733e-06	4.9986e-09	7.0701e-05	-0.10938	0.9129
20	8117011	9730921	2826	50	5.9851e-05	5.6813e-09	7.5374e-05	0.79405	0.42717
20	9730921	11249536	2864	50	-3.8763e-05	5.7521e-09	7.5843e-05	-0.5111	0.60928
20	11249536	12447499	2311	50	-3.7639e-05	6.0497e-09	7.778e-05	-0.48392	0.62844
20	12447499	13689864	2443	50	-2.8541e-05	5.7631e-09	7.5915e-05	-0.37597	0.70694
20	13689864	15958359	3739	50	7.8826e-05	5.7835e-09	7.6049e-05	1.0365	0.29996
20	15958359	17487232	3461	50	-1.8123e-05	6.045e-09	7.775e-05	-0.2331	0.81568
20	17487232	18972203	3044	50	3.1152e-05	6.4806e-09	8.0502e-05	0.38697	0.69878
20	18972203	20959710	2987	50	6.3289e-05	6.5346e-09	8.0837e-05	0.78292	0.43368
20	20959710	22491456	1724	50	-7.1811e-05	5.9489e-09	7.7129e-05	-0.93105	0.35183
20	22491456	23293790	1359	50	-1.8356e-05	6.3304e-09	7.9564e-05	-0.2307	0.81754
20	23293790	24717724	2668	50	-2.8503e-05	5.3801e-09	7.3349e-05	-0.38859	0.69758
20	24717724	25344231	1395	47	2.3499e-06	3.7027e-09	6.085e-05	0.038618	0.9692
20	25344231	31614823	3493	50	-6.6196e-05	7.3732e-09	8.5867e-05	-0.77091	0.44076
20	31614823	32813441	1157	50	5.1235e-05	6.0885e-09	7.8029e-05	0.65662	0.51143
20	32813441	34960446	2018	50	2.2931e-05	5.6429e-09	7.5119e-05	0.30527	0.76016
20	34960446	36909530	2147	50	1.1042e-05	4.8637e-09	6.974e-05	0.15833	0.8742
20	36909530	38436761	2103	50	-3.0905e-05	6.4026e-09	8.0016e-05	-0.38624	0.69932
20	38436761	39610856	1927	50	0.00015138	6.1462e-09	7.8398e-05	1.9309	0.053495
20	39610856	40585689	1273	50	-1.6752e-05	6.4813e-09	8.0507e-05	-0.20809	0.83516
20	40585689	41615460	1821	50	3.6754e-05	5.9911e-09	7.7402e-05	0.47484	0.6349
20	41615460	42680176	1731	50	-1.1471e-05	5.0509e-09	7.107e-05	-0.16141	0.87177
20	42680176	44839056	3360	50	-8.8689e-05	7.2181e-09	8.496e-05	-1.0439	0.29653
20	44839056	47199980	3875	50	0.00011848	5.4681e-09	7.3946e-05	1.6023	0.1091
20	47199980	49239658	3504	50	6.906e-05	6.004e-09	7.7485e-05	0.89127	0.37278
20	49239658	52472549	5849	50	9.5182e-05	6.417e-09	8.0106e-05	1.1882	0.23475
20	52472549	54055266	2681	50	-7.1369e-05	5.6511e-09	7.5174e-05	-0.94939	0.34242
20	54055266	56447959	4691	50	5.4162e-05	5.4453e-09	7.3792e-05	0.73398	0.46296
20	56447959	58406572	3126	50	-5.9056e-05	5.8747e-09	7.6646e-05	-0.7705	0.441
20	58406572	59561724	1896	50	-8.4196e-05	5.7164e-09	7.5607e-05	-1.1136	0.26545
20	59561724	61301855	4008	50	2.8916e-05	5.6628e-09	7.5251e-05	0.38426	0.70078
20	61301855	62190180	2141	50	2.4951e-05	5.7873e-09	7.6074e-05	0.32798	0.74293
20	62190180	62965163	1428	50	0.00036604	1.0832e-08	0.00010408	3.5169	0.00043661
21	9411243	15950982	2405	50	1.772e-05	5.8636e-09	7.6574e-05	0.2314	0.817
21	15950982	18053165	2954	50	8.2803e-05	1.0318e-08	0.00010158	0.81519	0.41497
21	18053165	19480375	2555	50	-1.39e-06	5.5969e-09	7.4812e-05	-0.01858	0.98518
21	19480375	20962339	3279	50	1.6307e-05	4.9848e-09	7.0603e-05	0.23096	0.81734
21	20962339	22072764	2386	50	5.1761e-05	5.2878e-09	7.2717e-05	0.71181	0.47658
21	22072764	23362875	2816	50	2.9946e-05	5.6249e-09	7.4999e-05	0.39928	0.68968
21	23362875	24696231	2291	50	3.7803e-05	5.4537e-09	7.3849e-05	0.5119	0.60872
21	24696231	26469122	3955	50	4.0063e-05	6.0663e-09	7.7887e-05	0.51437	0.60699
21	26469122	27271019	1151	49	-5.639e-05	4.8695e-09	6.9782e-05	-0.8081	0.41904
21	27271019	29125226	3869	50	-3.5339e-06	5.9139e-09	7.6902e-05	-0.045953	0.96335
21	29125226	31197025	3749	50	4.2409e-06	5.8152e-09	7.6258e-05	0.055612	0.95565
21	31197025	32668642	2527	50	3.3213e-05	5.469e-09	7.3953e-05	0.44911	0.65335
21	32668642	34376999	3149	50	-5.6087e-06	5.7997e-09	7.6156e-05	-0.073647	0.94129
21	34376999	35225465	1179	50	3.1389e-05	6.8418e-09	8.2715e-05	0.37949	0.70433
21	35225465	36524373	2067	50	7.7277e-05	5.1067e-09	7.1461e-05	1.0814	0.27952
21	36524373	37870779	2520	50	6.2695e-05	4.8206e-09	6.9431e-05	0.90298	0.36654
21	37870779	38711704	1526	50	-8.8775e-05	6.1698e-09	7.8548e-05	-1.1302	0.25839
21	38711704	40482902	3255	50	-0.00011241	6.947e-09	8.3349e-05	-1.3486	0.17745
21	40482902	41389527	2317	50	-7.2993e-05	5.9107e-09	7.6881e-05	-0.94943	0.3424
21	41389527	43321528	4344	50	2.0257e-05	5.8597e-09	7.6549e-05	0.26462	0.7913
21	43321528	44506268	2959	50	-6.2863e-05	5.7135e-09	7.5588e-05	-0.83165	0.40561
21	44506268	46177105	2054	50	-2.5324e-05	6.0956e-09	7.8074e-05	-0.32436	0.74567
21	46177105	47492226	2761	50	5.6749e-05	5.8769e-09	7.6661e-05	0.74026	0.45914
21	47492226	48119752	1508	50	6.141e-06	5.2077e-09	7.2165e-05	0.085097	0.93218
22	16050408	17674295	1137	50	5.4808e-05	5.9472e-09	7.7118e-05	0.7107	0.47727
22	17674295	18296088	1140	50	-6.7127e-05	5.6721e-09	7.5313e-05	-0.89131	0.37276
22	18296088	19912358	2464	50	5.0129e-06	5.0531e-09	7.1085e-05	0.07052	0.94378
22	19912358	22357325	2844	50	0.00022717	8.1495e-09	9.0275e-05	2.5165	0.011854
22	22357325	23712647	1743	50	-0.00011178	5.6833e-09	7.5388e-05	-1.4827	0.13814
22	23712647	24984204	1848	50	-6.4299e-06	6.0087e-09	7.7516e-05	-0.082949	0.93389
22	24984204	26791628	3198	50	-2.5767e-05	5.6716e-09	7.531e-05	-0.34215	0.73224
22	26791628	27834752	2486	50	2.495e-05	6.4325e-09	8.0203e-05	0.31109	0.75573
22	27834752	29651799	2140	50	4.0135e-05	6.239e-09	7.8988e-05	0.50812	0.61137
22	29651799	31439918	2436	50	-5.5303e-05	6.9438e-09	8.3329e-05	-0.66367	0.5069
22	31439918	32664986	1601	50	2.9164e-05	6.1278e-09	7.828e-05	0.37256	0.70948
22	32664986	34494914	3594	50	2.6962e-05	5.8559e-09	7.6524e-05	0.35233	0.72459
22	34494914	35530985	2270	50	-5.6597e-05	5.6777e-09	7.535e-05	-0.75112	0.45258
22	35530985	37570269	3699	50	4.6613e-05	6.0628e-09	7.7864e-05	0.59865	0.5494
22	37570269	39307894	2425	50	8.3445e-06	6.2256e-09	7.8902e-05	0.10576	0.91577
22	39307894	40545797	1675	50	-0.00020732	9.9938e-09	9.9969e-05	-2.0739	0.038091
22	40545797	42690818	2222	50	0.00010908	6.1663e-09	7.8526e-05	1.389	0.16482
22	42690818	43714200	2084	50	-1.0729e-05	6.3055e-09	7.9407e-05	-0.13512	0.89252
22	43714200	44995308	2864	50	-2.3164e-05	5.2835e-09	7.2688e-05	-0.31869	0.74997
22	44995308	46470495	3339	50	-5.4454e-06	5.7185e-09	7.5621e-05	-0.07201	0.94259
22	46470495	47596318	2372	50	1.9397e-05	5.3614e-09	7.3222e-05	0.26491	0.79108
22	47596318	48903703	2955	50	3.3182e-06	5.5917e-09	7.4778e-05	0.044374	0.96461
22	48903703	49824534	3666	50	-7.0729e-05	5.2108e-09	7.2186e-05	-0.97981	0.32718
22	49824534	51243298	2765	50	-1.9264e-05	6.1402e-09	7.8359e-05	-0.24584	0.80581

## Sheet: Table S2
Supplementary Table S2.The Result of local genetic correlation analysis(CDvsConjunctivitis)
chr	start	end	num_snp	k	local_rhog	var	se	z	p
1	10583	1892607	1268	50	3.5258e-05	9.5e-09	9.7468e-05	0.36174	0.71755
1	1892607	3582736	3024	50	9.8828e-06	8.3152e-09	9.1187e-05	0.10838	0.9137
1	3582736	4380811	1737	50	1.7295e-05	8.2498e-09	9.0828e-05	0.19042	0.84898
1	4380811	5913893	3880	50	4.1761e-06	7.0652e-09	8.4055e-05	0.049683	0.96037
1	5913893	7247335	2058	50	-5.9023e-05	8.4371e-09	9.1854e-05	-0.64257	0.5205
1	7247335	9365199	3391	50	2.6124e-05	1.0147e-08	0.00010073	0.25933	0.79538
1	9365199	10806984	1625	50	3.2492e-05	8.0063e-09	8.9478e-05	0.36313	0.7165
1	10806984	11777841	1370	50	-1.9448e-06	8.5757e-09	9.2605e-05	-0.021001	0.98325
1	11777841	12779466	1294	50	-8.6391e-05	8.4996e-09	9.2193e-05	-0.93707	0.34872
1	12779466	14891511	2518	50	6.536e-06	7.4467e-09	8.6295e-05	0.07574	0.93963
1	14891511	16897730	4008	50	-3.273e-05	8.2382e-09	9.0764e-05	-0.36061	0.71839
1	16897730	18662899	2821	50	1.2396e-05	7.9823e-09	8.9344e-05	0.13874	0.88965
1	18662899	20469149	3625	50	-1.2146e-05	8.022e-09	8.9566e-05	-0.13561	0.89213
1	20469149	21736588	1754	50	7.4804e-06	7.5818e-09	8.7074e-05	0.085909	0.93154
1	21736588	23086883	2699	50	0.00010897	8.3203e-09	9.1216e-05	1.1946	0.23223
1	23086883	23920590	1047	50	6.2416e-05	7.34e-09	8.5674e-05	0.72853	0.46629
1	23920590	25516845	2451	50	-5.4721e-05	8.2423e-09	9.0787e-05	-0.60274	0.54668
1	25516845	27401867	1983	50	4.823e-05	7.8702e-09	8.8714e-05	0.54366	0.58668
1	27401867	30161881	2903	50	0.00012922	8.9081e-09	9.4383e-05	1.3691	0.17098
1	30161881	32438685	4203	50	6.6725e-05	7.3104e-09	8.5501e-05	0.7804	0.43516
1	32438685	34799758	2638	50	-2.284e-05	7.2358e-09	8.5063e-05	-0.26851	0.78831
1	34799758	37549183	2898	50	4.3607e-05	7.6e-09	8.7178e-05	0.50021	0.61693
1	37549183	38731847	1882	50	3.4265e-05	7.6759e-09	8.7612e-05	0.3911	0.69573
1	38731847	40200567	2108	50	6.1716e-05	7.765e-09	8.8119e-05	0.70037	0.4837
1	40200567	41975327	2921	50	4.4702e-05	8.5649e-09	9.2547e-05	0.48303	0.62908
1	41975327	43758457	2539	50	0.00010692	8.4961e-09	9.2174e-05	1.16	0.24606
1	43758457	44969183	1484	50	-6.8035e-05	7.69e-09	8.7692e-05	-0.77583	0.43785
1	44969183	46899501	2427	50	-7.7005e-05	9.3495e-09	9.6693e-05	-0.79638	0.42581
1	46899501	48002576	1567	50	-6.6521e-05	7.3935e-09	8.5985e-05	-0.77364	0.43915
1	48002576	48978188	1228	50	-0.00011111	8.128e-09	9.0155e-05	-1.2324	0.2178
1	48978188	49894177	803	49	7.0382e-06	5.9604e-09	7.7203e-05	0.091164	0.92736
1	49894177	51713726	1339	49	5.697e-05	7.1578e-09	8.4604e-05	0.67337	0.50071
1	51713726	54226262	2473	50	3.5287e-05	7.8774e-09	8.8755e-05	0.39757	0.69094
1	54226262	56413117	3846	50	8.5698e-06	8.5452e-09	9.244e-05	0.092706	0.92614
1	56413117	57021728	1123	50	9.5418e-05	7.3455e-09	8.5706e-05	1.1133	0.26557
1	57021728	58865399	3282	50	-3.0029e-05	7.217e-09	8.4953e-05	-0.35347	0.72373
1	58865399	59890409	1780	50	8.4056e-05	7.9548e-09	8.9189e-05	0.94244	0.34597
1	59890409	61922365	2478	50	5.9424e-05	7.5256e-09	8.675e-05	0.685	0.49335
1	61922365	63455089	2486	50	-9.6354e-05	9.5304e-09	9.7624e-05	-0.987	0.32365
1	63455089	65041704	2977	50	-2.3288e-05	8.7872e-09	9.374e-05	-0.24843	0.8038
1	65041704	66939404	2927	50	2.3704e-05	7.8817e-09	8.8779e-05	0.26701	0.78946
1	66939404	68477895	2893	50	1.4591e-05	2.8122e-08	0.0001677	0.087009	0.93066
1	68477895	69687616	1763	50	4.0531e-05	8.0116e-09	8.9507e-05	0.45282	0.65068
1	69687616	71372470	2751	50	4.4461e-05	8.3948e-09	9.1623e-05	0.48526	0.62749
1	71372470	71684405	517	21	-4.8724e-05	3.2138e-09	5.669e-05	-0.85947	0.39008
1	71684405	74326907	3267	50	-6.0332e-05	8.0249e-09	8.9582e-05	-0.67349	0.50064
1	74326907	76728135	3711	50	-1.3521e-05	6.8783e-09	8.2935e-05	-0.16304	0.87049
1	76728135	79661198	4652	50	2.9005e-05	7.5683e-09	8.6996e-05	0.33341	0.73883
1	79661198	81354191	2864	50	4.9796e-06	6.6766e-09	8.171e-05	0.060943	0.9514
1	81354191	83991748	4764	50	4.0047e-06	7.5688e-09	8.6999e-05	0.046031	0.96329
1	83991748	84844495	1217	50	7.4764e-05	6.8536e-09	8.2787e-05	0.90309	0.36648
1	84844495	86454751	2816	50	4.9437e-05	7.2952e-09	8.5412e-05	0.57881	0.56272
1	86454751	88128631	2874	50	-3.2695e-05	6.5448e-09	8.09e-05	-0.40414	0.68611
1	88128631	90066303	2413	50	-0.00013055	8.3137e-09	9.118e-05	-1.4318	0.1522
1	90066303	91886317	2621	50	-8.2488e-05	8.7519e-09	9.3552e-05	-0.88174	0.37792
1	91886317	93536459	2446	50	3.7575e-05	9.3058e-09	9.6467e-05	0.38952	0.69689
1	93536459	94506191	1413	50	6.9734e-05	6.9531e-09	8.3385e-05	0.83628	0.40299
1	94506191	96150893	2701	50	-6.3007e-05	8.6105e-09	9.2793e-05	-0.679	0.49713
1	96150893	97885249	2716	50	1.7493e-05	8.5571e-09	9.2505e-05	0.1891	0.85001
1	97885249	99800604	2706	50	-5.3429e-05	6.9456e-09	8.334e-05	-0.64109	0.52146
1	99800604	100826405	1343	50	-2.0243e-05	7.3506e-09	8.5736e-05	-0.23611	0.81335
1	100826405	102041016	2035	50	-0.00011305	7.5918e-09	8.7131e-05	-1.2974	0.19448
1	102041016	102898745	1543	50	1.1662e-05	5.4714e-09	7.3969e-05	0.15766	0.87473
1	102898745	103914211	1704	47	6.7046e-05	4.6819e-09	6.8424e-05	0.97985	0.32716
1	103914211	106087842	3846	50	-4.5428e-05	8.0137e-09	8.9519e-05	-0.50747	0.61183
1	106087842	108409665	3607	50	4.1644e-05	8.1031e-09	9.0017e-05	0.46262	0.64364
1	108409665	110303931	2812	50	0.00011941	9.4921e-09	9.7427e-05	1.2257	0.22032
1	110303931	111741737	2445	50	2.981e-05	7.6356e-09	8.7382e-05	0.34114	0.733
1	111741737	113273306	2780	50	0.00011638	8.3892e-09	9.1593e-05	1.2707	0.20385
1	113273306	114873845	2247	50	7.1576e-05	1.019e-08	0.00010095	0.70904	0.4783
1	114873845	115880593	1402	50	6.7146e-06	7.6495e-09	8.7461e-05	0.076772	0.9388
1	115880593	118839067	4010	50	-7.4548e-05	7.2666e-09	8.5244e-05	-0.87453	0.38183
1	118839067	144977494	2773	50	6.1894e-05	7.2135e-09	8.4932e-05	0.72875	0.46616
1	144977494	148361253	1079	50	-0.00013975	6.878e-09	8.2934e-05	-1.685	0.091979
1	148361253	151538881	1765	50	-0.00010676	9.4841e-09	9.7386e-05	-1.0962	0.27299
1	151538881	153180829	2342	50	0.00013059	1.0231e-08	0.00010115	1.2911	0.19666
1	153180829	154770403	2083	50	-0.00025003	1.0921e-08	0.00010451	-2.3925	0.016733
1	154770403	156336133	1332	50	0.00018506	1.0372e-08	0.00010184	1.8171	0.069197
1	156336133	158027412	2660	50	8.0847e-05	9.5124e-09	9.7532e-05	0.82893	0.40715
1	158027412	159913048	3516	50	2.1695e-05	7.7624e-09	8.8105e-05	0.24624	0.8055
1	159913048	162346721	3906	50	-2.238e-05	9.1973e-09	9.5902e-05	-0.23336	0.81548
1	162346721	165191702	4975	50	-8.4466e-05	7.1688e-09	8.4669e-05	-0.99761	0.31847
1	165191702	166460517	2178	50	7.572e-05	6.8838e-09	8.2969e-05	0.91263	0.36144
1	166460517	169086324	4755	50	3.4086e-05	8.2481e-09	9.0819e-05	0.37531	0.70743
1	169086324	170557776	3103	50	-4.5224e-05	9.4614e-09	9.727e-05	-0.46493	0.64198
1	170557776	173097907	4280	50	-0.00012809	1.0824e-08	0.00010404	-1.2312	0.21826
1	173097907	175089768	2370	50	5.2148e-05	9.8013e-09	9.9002e-05	0.52674	0.59837
1	175089768	177433381	3558	50	4.0699e-05	7.6191e-09	8.7288e-05	0.46627	0.64102
1	177433381	178944309	2105	50	4.4284e-05	7.8769e-09	8.8752e-05	0.49896	0.6178
1	178944309	178954470	16	2	4.4372e-05	9.2906e-10	3.048e-05	1.4557	0.14547
1	178954470	181144121	4098	50	-1.2993e-05	7.9921e-09	8.9398e-05	-0.14534	0.88444
1	181144121	182755356	2622	50	-8.0586e-05	7.6619e-09	8.7532e-05	-0.92064	0.35724
1	182755356	184595513	2758	50	-6.8332e-06	8.0033e-09	8.9461e-05	-0.076382	0.93912
1	184595513	186810023	2493	50	0.0001285	8.8251e-09	9.3942e-05	1.3679	0.17134
1	186810023	188759945	4360	50	7.6275e-05	7.214e-09	8.4935e-05	0.89804	0.36916
1	188759945	189904130	1459	38	-2.0934e-05	4.6462e-09	6.8163e-05	-0.30711	0.75876
1	189904130	191868930	3314	50	8.22e-05	8.2673e-09	9.0925e-05	0.90404	0.36597
1	191868930	194107442	3171	50	-7.0142e-05	8.23e-09	9.0719e-05	-0.77318	0.43941
1	194107442	196176201	4044	50	6.9023e-05	8.8285e-09	9.396e-05	0.7346	0.46259
1	196176201	197311514	1178	34	-2.3514e-05	4.7794e-09	6.9133e-05	-0.34012	0.73376
1	197311514	199239884	2351	50	-7.4143e-05	1.1316e-08	0.00010638	-0.69697	0.48582
1	199239884	200137649	1867	50	9.8647e-05	8.174e-09	9.041e-05	1.0911	0.27523
1	200137649	201589975	2809	50	-5.495e-05	1.1122e-08	0.00010546	-0.52103	0.60234
1	201589975	203334734	2445	50	4.6795e-05	7.5543e-09	8.6916e-05	0.53839	0.59031
1	203334734	204681068	2173	50	5.6334e-05	7.8068e-09	8.8356e-05	0.63758	0.52375
1	204681068	206073265	2114	50	8.6315e-05	7.9751e-09	8.9303e-05	0.96654	0.33377
1	206073265	208410364	2399	50	0.00016574	7.979e-09	8.9325e-05	1.8555	0.063528
1	208410364	210787750	3743	50	3.3448e-05	8.6561e-09	9.3038e-05	0.35951	0.71922
1	210787750	212842330	3293	50	4.958e-05	8.249e-09	9.0824e-05	0.54589	0.58514
1	212842330	214578266	2398	50	-0.00011848	8.6836e-09	9.3186e-05	-1.2715	0.20356
1	214578266	216243634	2663	50	-3.641e-05	7.3815e-09	8.5916e-05	-0.42379	0.67172
1	216243634	218705513	4399	50	-1.8389e-05	7.709e-09	8.7801e-05	-0.20944	0.83411
1	218705513	219590571	1711	50	-0.00013104	6.8793e-09	8.2941e-05	-1.5799	0.11412
1	219590571	221858231	3527	50	3.9201e-05	8.1244e-09	9.0136e-05	0.43491	0.66363
1	221858231	222230220	649	38	6.8424e-05	5.1377e-09	7.1677e-05	0.95461	0.33978
1	222230220	224938520	3699	50	3.761e-05	7.2099e-09	8.4911e-05	0.44294	0.65781
1	224938520	226810860	2679	50	-0.0001219	8.8836e-09	9.4253e-05	-1.2934	0.19589
1	226810860	229156248	4036	50	0.00016861	9.4702e-09	9.7315e-05	1.7326	0.083162
1	229156248	230685255	2418	50	7.5116e-05	9.3892e-09	9.6898e-05	0.77521	0.43821
1	230685255	232090252	2519	50	0.00015809	8.2898e-09	9.1048e-05	1.7364	0.082499
1	232090252	233429284	2484	50	-8.0622e-05	7.7297e-09	8.7919e-05	-0.917	0.35914
1	233429284	234599434	2475	50	-5.2053e-05	7.5612e-09	8.6955e-05	-0.59862	0.54943
1	234599434	235819436	1839	50	1.0761e-05	8.4096e-09	9.1704e-05	0.11735	0.90658
1	235819436	237555628	3381	50	7.8377e-06	8.5438e-09	9.2433e-05	0.084793	0.93243
1	237555628	238567807	1986	50	-5.9422e-05	8.8275e-09	9.3955e-05	-0.63245	0.52709
1	238567807	239925314	2483	50	6.9159e-05	8.1209e-09	9.0116e-05	0.76745	0.44281
1	239925314	240564091	1520	50	2.4052e-05	7.6781e-09	8.7625e-05	0.27449	0.78371
1	240564091	241582220	1994	50	8.6855e-05	7.9906e-09	8.939e-05	0.97164	0.33123
1	241582220	242071602	952	50	1.1216e-05	7.0698e-09	8.4082e-05	0.13339	0.89388
1	242071602	244109499	3460	50	-4.0071e-05	7.8089e-09	8.8368e-05	-0.45346	0.65022
1	244109499	245506746	2568	50	-4.8465e-06	7.4419e-09	8.6267e-05	-0.056181	0.9552
1	245506746	247344518	4130	50	-7.1695e-05	6.9067e-09	8.3106e-05	-0.86269	0.38831
1	247344518	249239466	3153	50	-0.00014083	8.1795e-09	9.0441e-05	-1.5571	0.11945
2	10133	1781022	4042	50	-1.3505e-05	7.5638e-09	8.697e-05	-0.15528	0.8766
2	1781022	3973779	4530	50	-1.1389e-05	7.3454e-09	8.5705e-05	-0.13288	0.89429
2	3973779	5708337	3134	50	3.6528e-05	7.6708e-09	8.7583e-05	0.41707	0.67663
2	5708337	6836254	2480	50	0.00014726	7.7194e-09	8.786e-05	1.676	0.093729
2	6836254	8422147	2575	50	3.8295e-05	7.7901e-09	8.8262e-05	0.43388	0.66438
2	8422147	10298469	3418	50	-8.9157e-07	8.0174e-09	8.954e-05	-0.0099572	0.99206
2	10298469	12419150	4854	50	-5.4754e-05	7.9791e-09	8.9326e-05	-0.61296	0.5399
2	12419150	14335308	3505	50	-4.9886e-06	6.8239e-09	8.2607e-05	-0.060389	0.95185
2	14335308	16329735	3567	50	-1.9931e-05	7.7457e-09	8.801e-05	-0.22646	0.82084
2	16329735	18647423	3873	50	4.8556e-06	8.4484e-09	9.1915e-05	0.052827	0.95787
2	18647423	19692404	1572	50	-6.882e-05	8.7832e-09	9.3719e-05	-0.73432	0.46275
2	19692404	21050490	2740	50	-4.4155e-05	7.6648e-09	8.7549e-05	-0.50435	0.61402
2	21050490	23341383	2746	50	-3.8506e-05	7.5987e-09	8.7171e-05	-0.44173	0.65868
2	23341383	24686918	2168	50	-2.0971e-05	7.7431e-09	8.7995e-05	-0.23832	0.81163
2	24686918	26894985	2680	50	0.00017622	1.1211e-08	0.00010588	1.6643	0.096058
2	26894985	28598777	1632	50	4.9582e-05	9.9311e-09	9.9655e-05	0.49753	0.61881
2	28598777	29217559	1070	50	0.00038096	1.1654e-08	0.00010795	3.529	0.0004172
2	29217559	30463711	2269	50	1.6963e-05	8.9781e-09	9.4753e-05	0.17902	0.85792
2	30463711	31550450	2278	50	-5.9436e-05	7.7406e-09	8.7981e-05	-0.67555	0.49933
2	31550450	33363777	2240	50	-0.00010152	8.0911e-09	8.995e-05	-1.1287	0.25904
2	33363777	35345028	4300	50	-8.7541e-05	7.9661e-09	8.9253e-05	-0.98082	0.32668
2	35345028	36122006	2082	50	-1.2148e-07	7.5449e-09	8.6861e-05	-0.0013986	0.99888
2	36122006	38132712	3724	50	4.9467e-05	8.8124e-09	9.3874e-05	0.52695	0.59823
2	38132712	39031337	1501	50	-0.00024016	8.8893e-09	9.4283e-05	-2.5472	0.010859
2	39031337	40281483	1379	50	-8.6172e-05	8.541e-09	9.2417e-05	-0.93242	0.35112
2	40281483	43309590	5957	50	-6.8383e-06	7.9355e-09	8.9082e-05	-0.076764	0.93881
2	43309590	44313803	1886	50	8.9074e-05	1.1739e-08	0.00010835	0.82211	0.41102
2	44313803	46482634	4127	50	-7.2618e-06	7.652e-09	8.7476e-05	-0.083015	0.93384
2	46482634	47318772	1669	50	1.7047e-05	7.6228e-09	8.7309e-05	0.19526	0.84519
2	47318772	48213001	1573	50	-7.3169e-05	8.2439e-09	9.0796e-05	-0.80586	0.42032
2	48213001	50022257	3467	50	6.4503e-05	8.5978e-09	9.2724e-05	0.69565	0.48665
2	50022257	50818928	1647	50	4.0562e-09	7.6085e-09	8.7227e-05	4.6502e-05	0.99996
2	50818928	52491133	2863	50	4.5528e-05	8.2461e-09	9.0808e-05	0.50137	0.61611
2	52491133	53508452	2305	50	-3.7873e-05	7.7972e-09	8.8302e-05	-0.4289	0.668
2	53508452	54685226	2139	50	9.4764e-07	6.8818e-09	8.2957e-05	0.011423	0.99089
2	54685226	56203345	2692	50	3.2261e-05	7.7167e-09	8.7845e-05	0.36725	0.71343
2	56203345	57429100	2081	50	-3.9014e-05	7.6214e-09	8.7301e-05	-0.44689	0.65495
2	57429100	58297315	1784	50	-5.0258e-05	7.4547e-09	8.634e-05	-0.58209	0.5605
2	58297315	60292000	2684	50	4.9714e-05	8.1725e-09	9.0402e-05	0.54992	0.58237
2	60292000	62429044	2582	50	0.00014263	1.0114e-08	0.00010057	1.4182	0.15612
2	62429044	64625913	2649	50	-4.4543e-05	8.4458e-09	9.1901e-05	-0.48468	0.6279
2	64625913	65933444	2055	50	-0.00012841	8.7925e-09	9.3768e-05	-1.3694	0.17087
2	65933444	67226166	1915	50	0.00012455	7.9778e-09	8.9319e-05	1.3944	0.1632
2	67226166	68010176	1733	50	1.844e-05	9.6193e-09	9.8078e-05	0.18801	0.85087
2	68010176	69139564	2059	50	-1.792e-05	8.1714e-09	9.0396e-05	-0.19824	0.84286
2	69139564	70755198	2244	50	-4.4286e-05	7.834e-09	8.851e-05	-0.50035	0.61683
2	70755198	73174848	3696	50	7.6158e-05	7.4753e-09	8.646e-05	0.88085	0.3784
2	73174848	75630086	3185	50	5.2912e-05	7.6631e-09	8.7539e-05	0.60444	0.54555
2	75630086	76913661	2499	50	5.2108e-05	7.2347e-09	8.5057e-05	0.61262	0.54012
2	76913661	78079264	2422	50	0.00010256	7.0772e-09	8.4126e-05	1.2192	0.22278
2	78079264	80050403	3922	50	-4.9289e-05	7.2172e-09	8.4954e-05	-0.58018	0.56179
2	80050403	81620841	2372	50	6.6917e-05	8.5507e-09	9.247e-05	0.72366	0.46928
2	81620841	85140680	6014	50	-9.0065e-05	7.7965e-09	8.8298e-05	-1.02	0.30772
2	85140680	88038507	3044	50	8.6893e-07	7.4087e-09	8.6074e-05	0.010095	0.99195
2	88038507	89154526	1118	50	-1.8882e-05	7.4757e-09	8.6462e-05	-0.21839	0.82713
2	89154526	95326452	156	13	-8.3219e-06	1.8477e-09	4.2985e-05	-0.1936	0.84649
2	95326452	98995201	2259	50	-1.2369e-06	8.3779e-09	9.1531e-05	-0.013514	0.98922
2	98995201	101822329	4064	50	-4.5535e-05	8.1925e-09	9.0512e-05	-0.50309	0.6149
2	101822329	102688765	1399	50	5.4637e-05	9.2579e-09	9.6218e-05	0.56784	0.57014
2	102688765	103588215	1722	50	0.00015581	1.5702e-08	0.00012531	1.2435	0.21369
2	103588215	105125034	1550	50	-0.00012553	8.2477e-09	9.0817e-05	-1.3822	0.1669
2	105125034	106210058	1886	50	-5.4346e-05	7.4037e-09	8.6045e-05	-0.6316	0.52765
2	106210058	107408267	2282	50	-4.9523e-05	7.4923e-09	8.6558e-05	-0.57213	0.56723
2	107408267	108429177	1942	50	2.8682e-05	8.9208e-09	9.445e-05	0.30367	0.76138
2	108429177	110572432	2831	50	-7.9598e-05	9.0789e-09	9.5283e-05	-0.83538	0.4035
2	110572432	113921856	3400	50	-0.0001684	8.6862e-09	9.32e-05	-1.8069	0.070783
2	113921856	116772470	3936	50	-2.8829e-05	8.3504e-09	9.138e-05	-0.31549	0.75239
2	116772470	118367466	2504	50	-7.4724e-05	7.4525e-09	8.6328e-05	-0.86558	0.38672
2	118367466	121303783	4530	50	-6.4003e-05	7.2068e-09	8.4893e-05	-0.75392	0.4509
2	121303783	123302906	2873	50	-2.0251e-05	8.3008e-09	9.1109e-05	-0.22227	0.8241
2	123302906	124732250	2821	50	-3.0725e-05	8.3856e-09	9.1573e-05	-0.33553	0.73723
2	124732250	125840921	1986	50	-4.1397e-05	8.1142e-09	9.0079e-05	-0.45957	0.64583
2	125840921	127373764	2994	50	7.3294e-05	7.6597e-09	8.752e-05	0.83745	0.40234
2	127373764	128034347	1563	50	9.4677e-06	8.8346e-09	9.3993e-05	0.10073	0.91977
2	128034347	129474441	2447	50	7.5856e-06	8.2026e-09	9.0568e-05	0.083755	0.93325
2	129474441	130067170	1176	50	-7.972e-05	5.7442e-09	7.579e-05	-1.0519	0.29287
2	130067170	130658085	1020	49	8.5555e-05	6.6926e-09	8.1808e-05	1.0458	0.29565
2	130658085	133042784	2601	50	-4.77e-05	7.5996e-09	8.7175e-05	-0.54717	0.58426
2	133042784	135158578	3499	50	-8.8951e-05	7.4043e-09	8.6048e-05	-1.0337	0.30126
2	135158578	137042794	2006	50	2.4445e-05	7.2509e-09	8.5152e-05	0.28708	0.77405
2	137042794	138698117	3100	50	-2.9064e-05	7.9966e-09	8.9424e-05	-0.32501	0.74517
2	138698117	140100271	2250	50	0.00012617	7.5554e-09	8.6922e-05	1.4516	0.14662
2	140100271	141805351	3352	50	-0.00011864	8.1418e-09	9.0232e-05	-1.3149	0.18855
2	141805351	142518602	1583	50	3.5005e-05	7.3848e-09	8.5935e-05	0.40734	0.68375
2	142518602	144519484	3108	50	2.5108e-05	8.1286e-09	9.0159e-05	0.27849	0.78064
2	144519484	146445570	1622	50	-2.0952e-05	9.9013e-09	9.9505e-05	-0.21056	0.83323
2	146445570	147277162	792	40	5.0969e-05	5.2671e-09	7.2575e-05	0.7023	0.48249
2	147277162	150210292	3265	50	8.7506e-05	8.3708e-09	9.1492e-05	0.95643	0.33886
2	150210292	151731462	2192	50	-3.5801e-05	7.4349e-09	8.6226e-05	-0.41521	0.67799
2	151731462	152486782	1333	50	-6.4762e-05	6.6196e-09	8.1361e-05	-0.79599	0.42604
2	152486782	154005056	2326	50	-1.4345e-05	7.1729e-09	8.4693e-05	-0.16938	0.8655
2	154005056	155391135	2595	50	1.2063e-06	8.0176e-09	8.9541e-05	0.013471	0.98925
2	155391135	157560635	2701	50	-3.6667e-05	8.8627e-09	9.4142e-05	-0.38948	0.69692
2	157560635	158533218	691	50	4.101e-05	4.6779e-09	6.8395e-05	0.5996	0.54877
2	158533218	159577082	1807	50	-4.3332e-05	7.5426e-09	8.6848e-05	-0.49894	0.61782
2	159577082	161769733	3782	50	4.8043e-05	9.7766e-09	9.8877e-05	0.48589	0.62704
2	161769733	163503551	1616	50	-8.9277e-05	7.926e-09	8.9028e-05	-1.0028	0.31596
2	163503551	164466638	1210	50	4.1098e-05	5.5988e-09	7.4825e-05	0.54925	0.58283
2	164466638	165178840	788	40	3.5342e-05	4.4811e-09	6.6941e-05	0.52795	0.59753
2	165178840	167160270	2894	50	-7.9867e-05	8.2899e-09	9.1049e-05	-0.87719	0.38039
2	167160270	167355970	375	18	2.2623e-05	1.758e-09	4.1928e-05	0.53956	0.5895
2	167355970	169968236	4105	50	-9.473e-05	7.8067e-09	8.8355e-05	-1.0721	0.28366
2	169968236	171226245	2552	50	2.114e-05	8.7072e-09	9.3312e-05	0.22655	0.82078
2	171226245	173138905	2919	50	0.00014518	8.2879e-09	9.1038e-05	1.5947	0.11078
2	173138905	175588929	3943	50	-5.2509e-05	7.8468e-09	8.8582e-05	-0.59278	0.55333
2	175588929	177363636	2497	50	-5.0057e-05	7.5706e-09	8.7009e-05	-0.57531	0.56508
2	177363636	178553183	1921	50	-3.5365e-05	7.4736e-09	8.645e-05	-0.40908	0.68248
2	178553183	181312739	4748	50	-9.0311e-05	7.9386e-09	8.9099e-05	-1.0136	0.31077
2	181312739	182266031	1726	50	-2.7755e-05	6.6969e-09	8.1834e-05	-0.33916	0.73449
2	182266031	184357608	3081	50	8.3587e-05	7.5886e-09	8.7113e-05	0.95952	0.33729
2	184357608	185280173	1892	50	-1.8851e-05	6.1815e-09	7.8622e-05	-0.23977	0.81051
2	185280173	189882065	6026	50	2.81e-05	7.5858e-09	8.7096e-05	0.32263	0.74698
2	189882065	191973357	2550	50	4.3802e-05	8.4219e-09	9.1771e-05	0.47729	0.63315
2	191973357	195861164	3869	50	4.0082e-05	7.2416e-09	8.5097e-05	0.47101	0.63763
2	195861164	196447456	725	41	-4.3551e-07	4.5611e-09	6.7536e-05	-0.0064486	0.99485
2	196447456	198078110	2022	50	8.898e-05	9.773e-09	9.8858e-05	0.90008	0.36808
2	198078110	199311125	1301	50	0.00017022	9.5156e-09	9.7548e-05	1.745	0.08099
2	199311125	201576284	2403	50	8.9927e-06	9.26e-09	9.6229e-05	0.093451	0.92554
2	201576284	202818637	1302	50	4.5452e-05	7.2769e-09	8.5305e-05	0.53282	0.59416
2	202818637	205799241	3346	50	3.6001e-05	9.7524e-09	9.8754e-05	0.36455	0.71544
2	205799241	206735704	1371	50	3.5064e-05	8.336e-09	9.1302e-05	0.38405	0.70094
2	206735704	208645399	3012	50	9.6946e-05	8.4716e-09	9.2041e-05	1.0533	0.29221
2	208645399	209941529	1847	50	0.00011073	7.6758e-09	8.7612e-05	1.2639	0.20627
2	209941529	212379518	4064	50	3.0342e-05	8.8531e-09	9.4091e-05	0.32248	0.74709
2	212379518	214014282	3207	50	0.00011833	7.902e-09	8.8893e-05	1.3312	0.18313
2	214014282	215573795	2383	50	-4.7144e-05	7.4646e-09	8.6398e-05	-0.54566	0.5853
2	215573795	217715661	3337	50	-0.0001103	7.7604e-09	8.8093e-05	-1.2521	0.21052
2	217715661	218395480	1136	50	-0.00015331	8.809e-09	9.3856e-05	-1.6335	0.10237
2	218395480	220454551	2262	50	0.00011041	8.4508e-09	9.1928e-05	1.201	0.22974
2	220454551	222521176	3805	50	-4.0271e-05	7.3156e-09	8.5531e-05	-0.47083	0.63776
2	222521176	224859419	3855	50	3.5327e-05	7.6338e-09	8.7372e-05	0.40433	0.68597
2	224859419	225840004	1692	50	0.00010294	7.4475e-09	8.6299e-05	1.1929	0.23292
2	225840004	228119842	3685	50	-1.8836e-05	8.9745e-09	9.4734e-05	-0.19884	0.84239
2	228119842	229370787	2842	50	-9.1609e-05	7.7871e-09	8.8245e-05	-1.0381	0.29921
2	229370787	231843389	4668	50	-9.6933e-05	8.5835e-09	9.2647e-05	-1.0463	0.29544
2	231843389	233550003	2499	50	-0.00015581	7.4311e-09	8.6204e-05	-1.8075	0.070688
2	233550003	235150987	2953	50	0.00011273	1.8892e-08	0.00013745	0.82015	0.41213
2	235150987	236043550	2153	50	6.9027e-05	8.2075e-09	9.0595e-05	0.76193	0.4461
2	236043550	237449032	2465	50	6.4439e-05	6.8923e-09	8.302e-05	0.77619	0.43764
2	237449032	238760981	2705	50	-6.6339e-05	8.5946e-09	9.2707e-05	-0.71558	0.47425
2	238760981	239952643	2551	50	-2.4082e-05	9.1279e-09	9.554e-05	-0.25206	0.80099
2	239952643	241560084	3951	50	5.3602e-06	7.6167e-09	8.7274e-05	0.061418	0.95103
2	241560084	242149921	1265	50	0.0001147	7.6362e-09	8.7385e-05	1.3126	0.18933
2	242149921	243188920	1564	50	-0.00013766	9.9052e-09	9.9525e-05	-1.3832	0.16662
3	60157	1441779	2772	50	-1.7752e-05	7.6251e-09	8.7322e-05	-0.2033	0.8389
3	1441779	2992120	4428	50	3.2135e-05	7.5701e-09	8.7006e-05	0.36934	0.71187
3	2992120	4431647	3295	50	5.9936e-05	8.1248e-09	9.0138e-05	0.66494	0.50609
3	4431647	6083183	3562	50	-1.9462e-05	7.4292e-09	8.6193e-05	-0.2258	0.82136
3	6083183	7083387	2195	50	4.2297e-05	7.42e-09	8.6139e-05	0.49103	0.6234
3	7083387	8648561	3755	50	-4.3094e-06	7.3547e-09	8.576e-05	-0.05025	0.95992
3	8648561	9543183	1737	50	-0.00010415	7.3868e-09	8.5946e-05	-1.2118	0.22558
3	9543183	11019665	2472	50	-5.4522e-05	7.1839e-09	8.4758e-05	-0.64326	0.52005
3	11019665	13070799	3164	50	-1.2302e-05	7.8216e-09	8.844e-05	-0.1391	0.88937
3	13070799	14816900	3567	50	7.4788e-05	7.8423e-09	8.8557e-05	0.84451	0.39838
3	14816900	16282442	2383	50	7.2259e-05	7.1648e-09	8.4645e-05	0.85367	0.39329
3	16282442	17891118	2154	50	7.767e-05	9.765e-09	9.8818e-05	0.78599	0.43187
3	17891118	19125144	1785	50	0.00019913	1.0907e-08	0.00010444	1.9067	0.056557
3	19125144	20091348	1052	50	-9.2717e-06	7.0533e-09	8.3984e-05	-0.1104	0.91209
3	20091348	21643707	3476	50	4.8093e-05	8.733e-09	9.3451e-05	0.51464	0.60681
3	21643707	22204244	1978	50	-0.00013294	8.8872e-09	9.4272e-05	-1.4102	0.15849
3	22204244	23804865	3117	50	8.2529e-05	8.0217e-09	8.9564e-05	0.92145	0.35682
3	23804865	25461558	3260	50	2.963e-05	7.8844e-09	8.8794e-05	0.33369	0.73861
3	25461558	26877769	2170	50	-1.0074e-05	7.0921e-09	8.4214e-05	-0.11962	0.90478
3	26877769	27840910	1632	50	3.6996e-05	8.1599e-09	9.0332e-05	0.40955	0.68213
3	27840910	29142260	2037	50	8.2908e-05	7.8994e-09	8.8878e-05	0.93283	0.35091
3	29142260	30717955	3268	50	9.9753e-05	8.7013e-09	9.3281e-05	1.0694	0.2849
3	30717955	32351715	2734	50	1.0033e-05	7.7822e-09	8.8217e-05	0.11373	0.90945
3	32351715	33255592	1559	50	0.00010027	7.7087e-09	8.7799e-05	1.142	0.25345
3	33255592	35283458	3107	50	5.1858e-06	8.0757e-09	8.9865e-05	0.057707	0.95398
3	35283458	36486842	1887	50	-1.7961e-05	8.3819e-09	9.1553e-05	-0.19618	0.84447
3	36486842	38356116	2359	50	4.8157e-06	8.3205e-09	9.1217e-05	0.052794	0.9579
3	38356116	40221298	3183	50	0.00014234	9.1499e-09	9.5655e-05	1.4881	0.13673
3	40221298	41064528	664	41	5.1431e-05	3.9396e-09	6.2766e-05	0.8194	0.41256
3	41064528	42540002	2687	50	9.4169e-05	7.4586e-09	8.6363e-05	1.0904	0.27554
3	42540002	45165153	2975	50	-7.5419e-05	7.4777e-09	8.6474e-05	-0.87216	0.38312
3	45165153	46657500	2929	50	-1.9928e-05	7.8951e-09	8.8854e-05	-0.22427	0.82254
3	46657500	47727212	893	40	4.2259e-05	6.1936e-09	7.8699e-05	0.53697	0.59129
3	47727212	49316972	882	34	-1.629e-05	7.7371e-09	8.7961e-05	-0.18519	0.85308
3	49316972	51832015	1964	49	0.00017029	1.472e-08	0.00012133	1.4035	0.16046
3	51832015	54081390	2530	50	6.1259e-05	1.0004e-08	0.00010002	0.61246	0.54023
3	54081390	55348860	2367	50	-7.6758e-05	8.2784e-09	9.0986e-05	-0.84363	0.39888
3	55348860	56433907	1647	50	2.7816e-05	8.2057e-09	9.0585e-05	0.30707	0.75879
3	56433907	58157519	2638	50	-1.6032e-05	8.6053e-09	9.2765e-05	-0.17282	0.86279
3	58157519	60272906	4006	50	6.0198e-05	8.0225e-09	8.9568e-05	0.67209	0.50153
3	60272906	62355666	4035	50	-1.3406e-05	6.7826e-09	8.2357e-05	-0.16278	0.87069
3	62355666	63669286	2675	50	7.9989e-05	7.5016e-09	8.6612e-05	0.92354	0.35573
3	63669286	65273538	2852	50	2.2994e-05	7.6921e-09	8.7705e-05	0.26218	0.79318
3	65273538	66270447	1683	50	5.9541e-05	7.435e-09	8.6227e-05	0.69052	0.48987
3	66270447	68286914	3357	50	5.7678e-05	8.1866e-09	9.048e-05	0.63747	0.52382
3	68286914	69276762	1613	50	5.8124e-05	7.2226e-09	8.4986e-05	0.68392	0.49402
3	69276762	70449028	2086	50	-3.837e-05	8.2501e-09	9.083e-05	-0.42244	0.67271
3	70449028	72529329	3058	50	0.00010338	8.4335e-09	9.1834e-05	1.1257	0.26029
3	72529329	74321817	3081	50	3.5955e-05	7.3179e-09	8.5545e-05	0.42031	0.67426
3	74321817	75704949	1550	50	5.6875e-05	7.0457e-09	8.3939e-05	0.67758	0.49804
3	75704949	77508835	2780	50	5.6277e-06	7.5616e-09	8.6957e-05	0.064718	0.9484
3	77508835	79024541	2041	50	-2.4142e-05	7.3859e-09	8.5941e-05	-0.28091	0.77878
3	79024541	81427310	3438	50	-6.5013e-05	7.7893e-09	8.8257e-05	-0.73663	0.46135
3	81427310	82643886	1619	50	-5.1207e-05	6.5572e-09	8.0976e-05	-0.63237	0.52714
3	82643886	84367479	2349	50	-7.8553e-07	7.8924e-09	8.8839e-05	-0.0088422	0.99295
3	84367479	85582231	2015	50	-6.688e-05	7.2498e-09	8.5146e-05	-0.78548	0.43217
3	85582231	87409732	2973	50	-6.5592e-05	8.3179e-09	9.1203e-05	-0.71919	0.47203
3	87409732	88298373	1559	49	6.9193e-05	5.3049e-09	7.2835e-05	0.95001	0.34211
3	88298373	94255316	3283	50	-3.6387e-06	8.5321e-09	9.2369e-05	-0.039393	0.96858
3	94255316	95311971	1924	46	4.9263e-05	6.6268e-09	8.1405e-05	0.60516	0.54508
3	95311971	98215950	4117	50	-5.1298e-05	7.6823e-09	8.7648e-05	-0.58526	0.55837
3	98215950	99373762	2089	50	-2.8035e-05	7.4334e-09	8.6217e-05	-0.32516	0.74506
3	99373762	100592217	1333	50	-5.4212e-05	6.7333e-09	8.2056e-05	-0.66067	0.50883
3	100592217	103084960	4061	50	0.00022793	8.8553e-09	9.4102e-05	2.4222	0.015427
3	103084960	104581613	3334	50	8.1278e-06	8.1468e-09	9.026e-05	0.090049	0.92825
3	104581613	106982811	4165	50	-7.1271e-05	8.6412e-09	9.2958e-05	-0.7667	0.44326
3	106982811	109522395	3952	50	-0.00011872	9.4465e-09	9.7193e-05	-1.2215	0.22189
3	109522395	110513770	1746	50	5.2355e-05	5.8438e-09	7.6445e-05	0.68488	0.49342
3	110513770	112815699	3617	50	0.00011984	8.3679e-09	9.1476e-05	1.31	0.19019
3	112815699	113947863	1585	50	0.00016156	8.1039e-09	9.0021e-05	1.7947	0.072696
3	113947863	115447080	1589	50	-5.9632e-05	8.0112e-09	8.9505e-05	-0.66624	0.50526
3	115447080	116800153	2363	50	5.0067e-05	7.8905e-09	8.8829e-05	0.56364	0.573
3	116800153	118530251	2884	50	6.7677e-05	8.6609e-09	9.3064e-05	0.72721	0.4671
3	118530251	120523055	3203	50	-0.00010208	8.3666e-09	9.1469e-05	-1.116	0.26442
3	120523055	121974097	2336	50	-8.6976e-05	8.07e-09	8.9833e-05	-0.96819	0.33295
3	121974097	123517768	2325	50	-0.00010044	8.0222e-09	8.9567e-05	-1.1214	0.26211
3	123517768	124936642	2528	50	-1.4975e-05	7.8537e-09	8.8621e-05	-0.16898	0.86581
3	124936642	126214943	2935	50	-1.4608e-05	7.4222e-09	8.6152e-05	-0.16956	0.86535
3	126214943	128194861	2969	50	-1.9781e-05	8.3759e-09	9.152e-05	-0.21614	0.82888
3	128194861	130244735	2805	50	2.6067e-05	8.3911e-09	9.1603e-05	0.28456	0.77598
3	130244735	131836516	2670	50	-1.4272e-05	7.9846e-09	8.9357e-05	-0.15972	0.8731
3	131836516	133252173	2721	50	7.4862e-05	8.1472e-09	9.0262e-05	0.82938	0.40689
3	133252173	135456906	3492	50	9.4885e-05	8.4122e-09	9.1718e-05	1.0345	0.30089
3	135456906	137371083	2332	50	-7.3243e-05	7.6372e-09	8.7391e-05	-0.83811	0.40197
3	137371083	139954597	3634	50	-5.2354e-05	7.4473e-09	8.6298e-05	-0.60666	0.54407
3	139954597	141339097	1940	50	0.00023299	9.2807e-09	9.6336e-05	2.4185	0.015585
3	141339097	143164628	3012	50	0.00011184	7.3157e-09	8.5532e-05	1.3076	0.19101
3	143164628	144410816	1887	50	2.1746e-05	7.2574e-09	8.5191e-05	0.25526	0.79852
3	144410816	145664619	2508	50	-1.0717e-05	7.9402e-09	8.9108e-05	-0.12027	0.90427
3	145664619	146726629	2021	50	1.7293e-05	7.7503e-09	8.8036e-05	0.19643	0.84427
3	146726629	149043237	3643	50	-1.838e-05	9.0147e-09	9.4946e-05	-0.19358	0.8465
3	149043237	150252004	2041	50	9.1926e-05	8.1406e-09	9.0225e-05	1.0189	0.30827
3	150252004	151348730	1539	50	3.8596e-06	7.9662e-09	8.9254e-05	0.043243	0.96551
3	151348730	153256571	3227	50	2.0944e-05	7.6372e-09	8.7391e-05	0.23965	0.8106
3	153256571	154714218	2496	50	3.622e-05	7.4226e-09	8.6154e-05	0.42041	0.67419
3	154714218	156008700	1815	50	0.00012889	7.4228e-09	8.6156e-05	1.496	0.13464
3	156008700	157312028	2088	50	0.0001505	7.8811e-09	8.8775e-05	1.6953	0.090025
3	157312028	159477890	3499	50	8.9431e-05	7.6007e-09	8.7182e-05	1.0258	0.30499
3	159477890	161524504	2801	50	-0.00014257	8.0365e-09	8.9647e-05	-1.5904	0.11174
3	161524504	163253205	4207	50	-2.896e-05	7.822e-09	8.8442e-05	-0.32744	0.74333
3	163253205	165055469	3319	50	2.699e-05	7.2672e-09	8.5248e-05	0.31661	0.75154
3	165055469	167117429	3563	50	5.0681e-05	7.4142e-09	8.6106e-05	0.58859	0.55614
3	167117429	168580960	1934	50	6.7632e-05	7.8683e-09	8.8703e-05	0.76245	0.44579
3	168580960	170964909	3389	50	9.4328e-05	8.7585e-09	9.3587e-05	1.0079	0.3135
3	170964909	172295731	2345	50	-8.2173e-05	8.6158e-09	9.2821e-05	-0.88528	0.376
3	172295731	173477285	1707	50	2.1927e-05	7.4254e-09	8.6171e-05	0.25446	0.79914
3	173477285	175116539	3115	50	0.00012653	8.161e-09	9.0338e-05	1.4006	0.16134
3	175116539	176320287	2077	50	-1.6096e-05	9.0046e-09	9.4893e-05	-0.16962	0.86531
3	176320287	178107165	2901	50	-6.8475e-05	9.0424e-09	9.5092e-05	-0.72009	0.47147
3	178107165	179374586	2141	50	-1.2287e-06	8.2283e-09	9.071e-05	-0.013545	0.98919
3	179374586	181511166	2433	50	-1.6873e-05	6.8165e-09	8.2562e-05	-0.20437	0.83806
3	181511166	183769683	3212	50	2.7685e-05	7.6501e-09	8.7465e-05	0.31653	0.7516
3	183769683	185068255	2022	50	-8.0777e-06	8.2216e-09	9.0673e-05	-0.089086	0.92901
3	185068255	186890344	2945	50	1.3158e-05	8.0174e-09	8.954e-05	0.14695	0.88317
3	186890344	188856214	3024	50	-3.6644e-05	1.0699e-08	0.00010343	-0.35427	0.72314
3	188856214	190226607	3054	50	6.4631e-05	7.2279e-09	8.5017e-05	0.76022	0.44712
3	190226607	192343814	4299	50	9.8626e-05	7.2261e-09	8.5006e-05	1.1602	0.24596
3	192343814	194059671	3182	50	-1.0601e-06	8.1907e-09	9.0503e-05	-0.011714	0.99065
3	194059671	194786674	2185	50	4.4754e-05	7.5507e-09	8.6895e-05	0.51503	0.60653
3	194786674	195971408	1762	50	-3.2604e-07	7.5462e-09	8.6869e-05	-0.0037533	0.99701
3	195971408	197075987	1908	50	6.2894e-05	8.4353e-09	9.1844e-05	0.68479	0.49347
3	197075987	197946622	1067	50	9.2692e-05	8.2053e-09	9.0583e-05	1.0233	0.30617
4	10240	694715	775	38	5.2438e-05	5.3242e-09	7.2967e-05	0.71865	0.47236
4	694715	1478711	1447	50	7.1551e-05	8.6207e-09	9.2847e-05	0.77063	0.44093
4	1478711	2842979	2152	50	-2.5684e-05	7.868e-09	8.8702e-05	-0.28955	0.77216
4	2842979	3846040	1590	50	-0.00012859	8.2073e-09	9.0594e-05	-1.4195	0.15577
4	3846040	4684116	2053	50	2.1322e-05	7.2553e-09	8.5178e-05	0.25032	0.80234
4	4684116	5502388	1856	50	0.00012726	7.7954e-09	8.8291e-05	1.4414	0.14947
4	5502388	6773043	3084	50	5.2871e-05	7.2404e-09	8.5091e-05	0.62135	0.53437
4	6773043	7539692	2109	50	-4.8389e-05	8.999e-09	9.4863e-05	-0.51009	0.60999
4	7539692	8152235	1656	50	0.00012813	7.5593e-09	8.6944e-05	1.4737	0.14057
4	8152235	9326479	2170	50	-4.3324e-05	6.9396e-09	8.3304e-05	-0.52007	0.60301
4	9326479	10699152	3048	50	-6.1615e-06	8.3e-09	9.1105e-05	-0.067631	0.94608
4	10699152	12323034	3453	50	0.00014146	7.415e-09	8.6111e-05	1.6427	0.10044
4	12323034	14272001	3709	50	4.2688e-05	7.5403e-09	8.6835e-05	0.4916	0.623
4	14272001	15147446	1630	50	-1.434e-07	6.7e-09	8.1853e-05	-0.001752	0.9986
4	15147446	15927009	1265	50	6.3654e-05	7.1987e-09	8.4845e-05	0.75023	0.45311
4	15927009	17383322	2801	50	-7.2745e-05	7.6256e-09	8.7324e-05	-0.83304	0.40482
4	17383322	18841874	2334	50	-4.6139e-06	7.305e-09	8.5469e-05	-0.053983	0.95695
4	18841874	20544557	3372	50	-1.2403e-05	7.7314e-09	8.7928e-05	-0.14105	0.88783
4	20544557	22319347	3407	50	2.535e-05	7.862e-09	8.8668e-05	0.2859	0.77496
4	22319347	24135529	3019	50	2.0349e-05	7.3576e-09	8.5777e-05	0.23723	0.81248
4	24135529	25609322	2537	50	-3.8878e-05	8.3856e-09	9.1573e-05	-0.42456	0.67116
4	25609322	27343722	2475	50	-6.5707e-05	7.8302e-09	8.8488e-05	-0.74255	0.45775
4	27343722	27965868	1203	50	4.8536e-05	6.39e-09	7.9937e-05	0.60718	0.54373
4	27965868	29762208	3747	50	-5.4207e-05	7.3002e-09	8.5441e-05	-0.63444	0.5258
4	29762208	30454535	1079	50	-4.6864e-05	5.8424e-09	7.6436e-05	-0.61312	0.5398
4	30454535	31782981	2550	50	5.6448e-05	7.4692e-09	8.6424e-05	0.65315	0.51366
4	31782981	33172766	2995	50	-7.3217e-05	7.4725e-09	8.6444e-05	-0.84699	0.397
4	33172766	35151415	2737	50	0.00019944	8.1379e-09	9.021e-05	2.2108	0.027049
4	35151415	36020436	2186	50	0.00010626	7.4652e-09	8.6401e-05	1.2299	0.21874
4	36020436	37255047	2759	50	5.5056e-05	8.3126e-09	9.1173e-05	0.60386	0.54593
4	37255047	38907022	3626	50	7.7851e-05	9.9296e-09	9.9647e-05	0.78127	0.43464
4	38907022	40202609	2344	50	2.0675e-05	9.7457e-09	9.872e-05	0.20943	0.83411
4	40202609	42213058	3696	50	-1.6503e-05	8.2723e-09	9.0952e-05	-0.18145	0.85601
4	42213058	43965045	3250	50	-8.2457e-05	8.3392e-09	9.1319e-05	-0.90295	0.36655
4	43965045	45189157	2554	50	-8.6308e-06	7.7833e-09	8.8223e-05	-0.09783	0.92207
4	45189157	47411896	2845	50	4.7049e-05	8.036e-09	8.9644e-05	0.52484	0.59969
4	47411896	48123600	1212	49	-1.5977e-05	6.7555e-09	8.2192e-05	-0.19439	0.84587
4	48123600	53877433	2477	50	-0.00013793	9.6795e-09	9.8385e-05	-1.4019	0.16094
4	53877433	55429556	2444	50	4.0687e-05	9.2291e-09	9.6068e-05	0.42353	0.67191
4	55429556	56547644	2058	50	8.6824e-05	8.3345e-09	9.1294e-05	0.95105	0.34158
4	56547644	58935008	4849	50	6.5676e-05	7.6877e-09	8.768e-05	0.74905	0.45383
4	58935008	60741087	3795	50	8.5678e-06	7.1528e-09	8.4574e-05	0.10131	0.91931
4	60741087	62371763	3085	50	6.0022e-05	7.3037e-09	8.5462e-05	0.70233	0.48247
4	62371763	64341001	3415	50	4.4949e-05	7.5272e-09	8.676e-05	0.51808	0.6044
4	64341001	66600492	4037	50	-6.2568e-06	7.8614e-09	8.8664e-05	-0.070568	0.94374
4	66600492	68059497	2775	50	5.5294e-05	7.2277e-09	8.5016e-05	0.6504	0.51543
4	68059497	68854765	1508	50	0.0001344	6.5047e-09	8.0652e-05	1.6664	0.095625
4	68854765	71049152	4511	50	-0.00010124	8.3322e-09	9.1281e-05	-1.1091	0.26737
4	71049152	72140558	1797	50	-6.6822e-05	8.146e-09	9.0255e-05	-0.74037	0.45908
4	72140558	74592390	3176	50	-2.9351e-05	7.3637e-09	8.5812e-05	-0.34204	0.73232
4	74592390	77130707	4108	50	-6.1427e-06	8.1626e-09	9.0347e-05	-0.06799	0.94579
4	77130707	79093979	3683	50	-1.7321e-05	7.3127e-09	8.5514e-05	-0.20255	0.83949
4	79093979	80990297	3010	50	-0.0001211	8.5265e-09	9.2339e-05	-1.3115	0.18969
4	80990297	82125315	1340	50	5.3632e-06	6.4087e-09	8.0054e-05	0.066995	0.94659
4	82125315	83372593	2037	50	2.6473e-06	7.6797e-09	8.7634e-05	0.030209	0.9759
4	83372593	84799656	2557	50	4.2951e-05	8.6081e-09	9.278e-05	0.46293	0.64341
4	84799656	86930609	3333	50	-2.9827e-05	7.6899e-09	8.7692e-05	-0.34013	0.73376
4	86930609	87534648	691	33	6.7159e-05	4.3283e-09	6.579e-05	1.0208	0.30734
4	87534648	89238028	2957	50	-2.5686e-05	8.3084e-09	9.1151e-05	-0.28179	0.7781
4	89238028	90231564	1685	50	-8.2062e-05	8.4396e-09	9.1867e-05	-0.89327	0.37171
4	90231564	91560677	1910	50	-2.5402e-05	8.1594e-09	9.033e-05	-0.28122	0.77854
4	91560677	94233299	3616	50	0.0001011	7.9198e-09	8.8993e-05	1.1361	0.25594
4	94233299	96182188	3128	50	-3.5447e-05	8.6141e-09	9.2812e-05	-0.38193	0.70252
4	96182188	97540703	2668	50	0.00014138	7.3612e-09	8.5797e-05	1.6478	0.099395
4	97540703	99424067	3094	50	-4.7608e-05	7.2728e-09	8.528e-05	-0.55825	0.57667
4	99424067	100678360	2219	50	6.3574e-05	7.6322e-09	8.7363e-05	0.7277	0.4668
4	100678360	103221356	4476	50	0.00010949	9.0051e-09	9.4895e-05	1.1538	0.2486
4	103221356	105305294	2843	50	0.0001212	9.2146e-09	9.5993e-05	1.2626	0.20675
4	105305294	107501305	3027	50	6.7611e-07	7.7263e-09	8.7899e-05	0.0076918	0.99386
4	107501305	108815348	1765	50	1.93e-06	8.2754e-09	9.0969e-05	0.021216	0.98307
4	108815348	111256567	3929	50	5.5822e-06	7.7276e-09	8.7907e-05	0.063502	0.94937
4	111256567	113870102	3679	50	2.87e-05	8.3359e-09	9.1301e-05	0.31435	0.75326
4	113870102	115666246	3108	50	1.6909e-05	7.4807e-09	8.6491e-05	0.1955	0.845
4	115666246	117276929	2747	50	-1.7113e-05	7.8411e-09	8.855e-05	-0.19326	0.84676
4	117276929	118479918	2368	50	-3.6301e-05	7.787e-09	8.8244e-05	-0.41137	0.6808
4	118479918	119933512	2676	50	-1.9753e-05	8.3188e-09	9.1207e-05	-0.21657	0.82854
4	119933512	120392684	1045	33	-6.5644e-07	4.9745e-09	7.053e-05	-0.0093072	0.99257
4	120392684	122657987	4527	50	7.2602e-05	7.7719e-09	8.8158e-05	0.82355	0.4102
4	122657987	124286481	2264	50	0.00035089	1.3532e-08	0.00011633	3.0164	0.0025577
4	124286481	125210862	1614	50	-1.9169e-05	7.5569e-09	8.6931e-05	-0.22051	0.82547
4	125210862	126480886	2354	50	-0.0001077	8.5138e-09	9.227e-05	-1.1672	0.24313
4	126480886	127275477	1656	50	7.4405e-05	7.3061e-09	8.5476e-05	0.87048	0.38404
4	127275477	127830293	1092	50	-4.9273e-05	5.1087e-09	7.1475e-05	-0.68938	0.49059
4	127830293	128996665	960	39	-1.4512e-05	5.5575e-09	7.4549e-05	-0.19467	0.84565
4	128996665	130591885	2328	50	-8.7375e-06	7.7143e-09	8.7831e-05	-0.099482	0.92076
4	130591885	131283821	1123	49	-6.5554e-05	5.8689e-09	7.6609e-05	-0.85569	0.39217
4	131283821	132954033	2910	50	0.00014732	7.8086e-09	8.8366e-05	1.6672	0.095476
4	132954033	134628434	3265	50	-8.9225e-05	9.1049e-09	9.542e-05	-0.93508	0.34974
4	134628434	136566407	3319	50	-5.7029e-05	7.6602e-09	8.7523e-05	-0.65159	0.51467
4	136566407	138541971	4070	50	-1.8636e-05	7.1533e-09	8.4577e-05	-0.22034	0.8256
4	138541971	139556511	1955	50	2.7835e-05	7.816e-09	8.8408e-05	0.31485	0.75288
4	139556511	141084631	2301	50	-1.078e-05	7.9644e-09	8.9244e-05	-0.1208	0.90385
4	141084631	143443265	3669	50	-7.3614e-06	7.8909e-09	8.8831e-05	-0.082869	0.93396
4	143443265	146178187	3384	50	2.211e-05	8.9329e-09	9.4514e-05	0.23394	0.81503
4	146178187	148521873	3234	50	3.6916e-05	8.0379e-09	8.9654e-05	0.41176	0.68051
4	148521873	150683580	2725	50	-4.8707e-05	8.4399e-09	9.1869e-05	-0.53018	0.59599
4	150683580	152782184	2484	50	-4.8866e-05	7.6948e-09	8.772e-05	-0.55706	0.57748
4	152782184	154477641	2349	50	1.5145e-05	7.6458e-09	8.744e-05	0.1732	0.86249
4	154477641	155056126	1175	50	7.8114e-05	6.1029e-09	7.8121e-05	0.99991	0.31736
4	155056126	157485097	4553	50	0.00010648	8.3489e-09	9.1373e-05	1.1654	0.24387
4	157485097	158743718	2018	50	-4.4718e-06	7.6478e-09	8.7452e-05	-0.051135	0.95922
4	158743718	161058864	3281	50	1.334e-05	7.4277e-09	8.6184e-05	0.15479	0.87699
4	161058864	161826435	1770	50	1.9687e-05	6.9016e-09	8.3076e-05	0.23697	0.81268
4	161826435	163243679	3660	50	-3.9458e-06	7.5792e-09	8.7059e-05	-0.045323	0.96385
4	163243679	164478234	2032	50	0.00011566	7.9367e-09	8.9088e-05	1.2982	0.1942
4	164478234	165823448	2765	50	1.4891e-05	7.4825e-09	8.6502e-05	0.17215	0.86332
4	165823448	167018858	2304	50	1.6369e-05	8.4185e-09	9.1753e-05	0.1784	0.85841
4	167018858	167852917	1595	50	-7.9825e-05	6.6624e-09	8.1624e-05	-0.97797	0.32809
4	167852917	169676825	3234	50	6.9499e-05	7.7754e-09	8.8178e-05	0.78817	0.4306
4	169676825	170776510	1554	50	-0.00016047	7.8672e-09	8.8697e-05	-1.8092	0.070427
4	170776510	172558635	2953	50	2.95e-05	7.8186e-09	8.8423e-05	0.33362	0.73867
4	172558635	174264132	2126	50	-8.999e-07	7.624e-09	8.7315e-05	-0.010306	0.99178
4	174264132	176570716	3754	50	-2.5241e-05	7.7386e-09	8.7969e-05	-0.28693	0.77416
4	176570716	178991910	4718	50	0.00011228	7.5873e-09	8.7105e-05	1.289	0.19739
4	178991910	180122043	2208	50	5.4955e-05	7.7353e-09	8.7951e-05	0.62484	0.53207
4	180122043	182066807	4664	50	1.0086e-06	6.8628e-09	8.2842e-05	0.012174	0.99029
4	182066807	183371275	3151	50	-8.4188e-05	7.0274e-09	8.383e-05	-1.0043	0.31525
4	183371275	184929455	3493	50	-2.6884e-05	8.3e-09	9.1104e-05	-0.29509	0.76793
4	184929455	186909090	4613	50	-9.8151e-05	7.0949e-09	8.4232e-05	-1.1653	0.24392
4	186909090	188472981	3216	50	-4.7028e-05	7.2148e-09	8.494e-05	-0.55367	0.57981
4	188472981	189693511	3458	50	-2.1525e-05	7.8349e-09	8.8515e-05	-0.24318	0.80787
4	189693511	191043594	2769	50	-8.7137e-05	7.57e-09	8.7006e-05	-1.0015	0.31658
5	11940	982252	1491	50	-5.9349e-05	7.4173e-09	8.6124e-05	-0.68912	0.49075
5	982252	2132442	2573	50	-7.171e-05	7.463e-09	8.6388e-05	-0.83009	0.40649
5	2132442	3361941	3530	50	2.1162e-05	8.1905e-09	9.0502e-05	0.23383	0.81512
5	3361941	4632110	2557	50	-6.976e-05	8.4987e-09	9.2188e-05	-0.75672	0.44922
5	4632110	5973233	2891	50	-1.5076e-05	8.558e-09	9.251e-05	-0.16296	0.87055
5	5973233	7143218	2542	50	1.6844e-05	7.3992e-09	8.6018e-05	0.19582	0.84475
5	7143218	8446336	2702	50	-7.1366e-05	7.4052e-09	8.6053e-05	-0.82932	0.40692
5	8446336	9718832	2628	50	-1.999e-05	7.3971e-09	8.6006e-05	-0.23242	0.81621
5	9718832	11173271	2936	50	4.7427e-05	8.6029e-09	9.2752e-05	0.51133	0.60912
5	11173271	13464832	3189	50	1.723e-05	7.7871e-09	8.8244e-05	0.19525	0.8452
5	13464832	14757804	2280	50	6.6847e-05	8.1081e-09	9.0045e-05	0.74237	0.45786
5	14757804	16963613	2975	50	-4.8732e-05	7.5966e-09	8.7158e-05	-0.55912	0.57608
5	16963613	18051592	1508	50	-0.000122	7.5227e-09	8.6733e-05	-1.4067	0.15953
5	18051592	19917716	3536	50	8.0384e-05	8.2799e-09	9.0994e-05	0.8834	0.37702
5	19917716	22152073	2801	50	0.00019224	8.252e-09	9.084e-05	2.1162	0.034328
5	22152073	23494324	2113	50	-1.9384e-05	7.625e-09	8.7321e-05	-0.22199	0.82432
5	23494324	26184851	5114	50	-2.2002e-06	7.7136e-09	8.7827e-05	-0.025052	0.98001
5	26184851	26857604	1238	50	2.7893e-05	6.4161e-09	8.0101e-05	0.34822	0.72768
5	26857604	27984513	1801	50	1.5736e-05	7.626e-09	8.7327e-05	0.18019	0.857
5	27984513	29714820	3275	50	8.5136e-05	7.426e-09	8.6174e-05	0.98795	0.32318
5	29714820	31390249	3156	50	1.193e-05	7.2918e-09	8.5392e-05	0.13971	0.88889
5	31390249	33500180	3724	50	-7.2923e-05	6.8506e-09	8.2769e-05	-0.88105	0.37829
5	33500180	35048970	2621	50	-2.8521e-05	7.9139e-09	8.896e-05	-0.3206	0.74851
5	35048970	36433954	2146	50	3.1365e-05	7.8184e-09	8.8422e-05	0.35472	0.7228
5	36433954	38802410	3396	50	-6.4907e-05	8.1375e-09	9.0208e-05	-0.71953	0.47182
5	38802410	40287729	2602	50	8.6164e-05	1.4008e-08	0.00011836	0.72802	0.4666
5	40287729	41888710	2931	50	0.00041258	2.7915e-08	0.00016708	2.4694	0.013535
5	41888710	43983499	2514	50	9.6398e-05	7.7745e-09	8.8173e-05	1.0933	0.27427
5	43983499	50163398	3952	50	-8.9955e-05	8.848e-09	9.4064e-05	-0.95632	0.33891
5	50163398	52134622	3045	50	-3.4302e-05	8.2076e-09	9.0596e-05	-0.37863	0.70497
5	52134622	53703044	3114	50	-5.911e-05	7.3341e-09	8.5639e-05	-0.69022	0.49006
5	53703044	55417349	3012	50	-2.6562e-05	8.2477e-09	9.0817e-05	-0.29248	0.76992
5	55417349	56621102	2079	50	8.3627e-05	8.0705e-09	8.9836e-05	0.93089	0.35191
5	56621102	57340073	1190	50	6.0874e-05	6.3217e-09	7.9509e-05	0.76563	0.4439
5	57340073	58524622	2577	50	-4.375e-05	7.2345e-09	8.5056e-05	-0.51436	0.607
5	58524622	60935907	2978	50	-4.4408e-05	7.7134e-09	8.7826e-05	-0.50564	0.61311
5	60935907	61672995	973	49	-6.5455e-05	5.6614e-09	7.5242e-05	-0.86992	0.38434
5	61672995	63218987	2634	50	-0.0001218	7.6607e-09	8.7526e-05	-1.3916	0.16405
5	63218987	63968304	884	41	8.7461e-05	4.2406e-09	6.512e-05	1.3431	0.17925
5	63968304	65911286	2818	50	3.7009e-05	7.6724e-09	8.7592e-05	0.42251	0.67265
5	65911286	67850860	3033	50	-5.2746e-05	8.0411e-09	8.9672e-05	-0.58821	0.55639
5	67850860	71240456	2268	50	-5.8533e-05	7.0747e-09	8.4111e-05	-0.69589	0.4865
5	71240456	73759326	4026	50	-1.1112e-05	8.8307e-09	9.3972e-05	-0.11825	0.90587
5	73759326	75798866	3340	50	2.4983e-05	7.5217e-09	8.6728e-05	0.28806	0.7733
5	75798866	77623332	3049	50	4.9695e-05	7.557e-09	8.6931e-05	0.57166	0.56755
5	77623332	79393144	2741	50	3.8275e-05	7.8352e-09	8.8517e-05	0.4324	0.66545
5	79393144	80481471	2195	50	4.9642e-05	7.4615e-09	8.638e-05	0.5747	0.5655
5	80481471	82025648	2004	50	-1.7457e-05	6.8139e-09	8.2546e-05	-0.21148	0.83251
5	82025648	83972689	2429	50	6.0514e-05	7.9538e-09	8.9184e-05	0.67853	0.49744
5	83972689	85767290	4139	50	-2.1339e-05	6.9752e-09	8.3518e-05	-0.2555	0.79833
5	85767290	87389991	1466	50	-7.3639e-05	7.6003e-09	8.7179e-05	-0.84468	0.39829
5	87389991	88891530	1216	50	3.7491e-05	8.8152e-09	9.389e-05	0.39931	0.68967
5	88891530	90422654	1585	50	5.8222e-05	8.205e-09	9.0582e-05	0.64276	0.52038
5	90422654	91840542	1652	50	0.00010899	8.5909e-09	9.2687e-05	1.1759	0.23962
5	91840542	93809984	1554	50	-2.47e-05	9.3613e-09	9.6754e-05	-0.25529	0.7985
5	93809984	95963519	2817	50	2.6887e-06	8.532e-09	9.2369e-05	0.029108	0.97678
5	95963519	97315601	2612	50	0.00017526	1.0619e-08	0.00010305	1.7008	0.088981
5	97315601	99260992	3332	50	2.8707e-05	7.9703e-09	8.9277e-05	0.32155	0.74779
5	99260992	101578769	3243	50	-7.8707e-06	7.063e-09	8.4041e-05	-0.093653	0.92538
5	101578769	103320005	2410	50	2.7092e-05	8.0726e-09	8.9847e-05	0.30153	0.76301
5	103320005	104851483	2425	50	0.00010694	7.3198e-09	8.5556e-05	1.2499	0.21134
5	104851483	105893055	1287	50	4.7436e-05	6.3226e-09	7.9515e-05	0.59657	0.5508
5	105893055	107264196	2429	50	2.7327e-05	8.6659e-09	9.3091e-05	0.29355	0.7691
5	107264196	108633934	2468	50	8.6341e-05	8.057e-09	8.9761e-05	0.9619	0.3361
5	108633934	110821144	3276	50	-4.8914e-05	9.6984e-09	9.8481e-05	-0.49669	0.61941
5	110821144	111981562	2018	50	-0.00011196	8.4898e-09	9.214e-05	-1.2151	0.22432
5	111981562	113396285	2676	50	-6.7913e-05	7.9513e-09	8.917e-05	-0.76161	0.44629
5	113396285	114830370	2786	50	0.00010888	8.2077e-09	9.0596e-05	1.2018	0.22944
5	114830370	115831047	2090	50	4.7924e-05	7.6765e-09	8.7616e-05	0.54698	0.58439
5	115831047	117346213	2756	50	-1.1873e-05	7.9768e-09	8.9313e-05	-0.13293	0.89425
5	117346213	118608820	1971	50	0.00013297	7.6885e-09	8.7684e-05	1.5165	0.1294
5	118608820	119669042	1803	50	1.5932e-05	8.0627e-09	8.9792e-05	0.17743	0.85917
5	119669042	120452166	1334	50	-6.3401e-05	6.8201e-09	8.2584e-05	-0.76771	0.44266
5	120452166	122556905	3605	50	-1.2145e-05	8.1617e-09	9.0342e-05	-0.13444	0.89306
5	122556905	123798100	2067	50	-3.0832e-05	7.2332e-09	8.5048e-05	-0.36252	0.71696
5	123798100	125785649	4025	50	9.4151e-05	8.4339e-09	9.1836e-05	1.0252	0.30526
5	125785649	127344604	1997	50	-0.00010562	7.7772e-09	8.8188e-05	-1.1976	0.23106
5	127344604	129519025	3780	50	9.7053e-05	8.8524e-09	9.4087e-05	1.0315	0.30229
5	129519025	132139649	2546	50	9.8685e-05	1.7427e-08	0.00013201	0.74754	0.45474
5	132139649	134777401	3476	50	8.9343e-05	8.1522e-09	9.029e-05	0.98951	0.32241
5	134777401	136376050	2529	50	-4.1886e-05	7.1089e-09	8.4314e-05	-0.49678	0.61934
5	136376050	139265072	2692	50	6.8745e-05	8.0299e-09	8.961e-05	0.76716	0.44299
5	139265072	140645971	1438	50	0.00012393	7.6637e-09	8.7543e-05	1.4156	0.15689
5	140645971	142981248	3390	50	-5.7956e-06	1.086e-08	0.00010421	-0.055613	0.95565
5	142981248	144943354	2954	50	-1.0897e-05	7.9288e-09	8.9044e-05	-0.12238	0.9026
5	144943354	147181998	3272	50	-5.499e-05	8.0196e-09	8.9552e-05	-0.61405	0.53918
5	147181998	148662624	2367	50	5.0774e-06	7.9921e-09	8.9398e-05	0.056795	0.95471
5	148662624	150561298	3068	50	0.00016407	1.3439e-08	0.00011593	1.4153	0.15699
5	150561298	152867774	4190	50	1.9246e-05	7.3406e-09	8.5677e-05	0.22464	0.82226
5	152867774	153773088	1838	50	8.1092e-06	8.049e-09	8.9716e-05	0.090388	0.92798
5	153773088	155373505	2667	50	-2.4244e-06	7.9181e-09	8.8984e-05	-0.027246	0.97826
5	155373505	156628700	1768	50	-0.00011182	8.5141e-09	9.2272e-05	-1.2119	0.22556
5	156628700	158825698	3902	50	0.00021354	9.4339e-09	9.7128e-05	2.1986	0.02791
5	158825698	159973944	1963	50	-0.00013751	1.2694e-08	0.00011267	-1.2205	0.22228
5	159973944	161482133	2463	50	7.8178e-06	7.9337e-09	8.9071e-05	0.08777	0.93006
5	161482133	162743908	1842	50	-1.5763e-05	7.3907e-09	8.5969e-05	-0.18335	0.85452
5	162743908	163771582	1917	50	-0.00013941	7.8559e-09	8.8633e-05	-1.5729	0.11574
5	163771582	165642395	2803	50	-3.1261e-05	7.8065e-09	8.8354e-05	-0.35382	0.72348
5	165642395	166847740	1834	50	-4.4499e-06	6.6709e-09	8.1676e-05	-0.054483	0.95655
5	166847740	168525318	2640	50	-3.7766e-05	7.4125e-09	8.6096e-05	-0.43865	0.66092
5	168525318	169505664	1748	50	9.8559e-05	6.9345e-09	8.3274e-05	1.1836	0.23659
5	169505664	171074292	2685	50	-1.6905e-05	7.4891e-09	8.654e-05	-0.19534	0.84512
5	171074292	172678327	2668	50	7.3352e-05	7.3339e-09	8.5638e-05	0.85654	0.3917
5	172678327	173642871	2046	50	-2.1104e-05	8.4124e-09	9.1719e-05	-0.23009	0.81802
5	173642871	175450595	3311	50	2.2483e-05	7.0458e-09	8.3939e-05	0.26785	0.78882
5	175450595	177251507	1656	50	0.00013447	8.5507e-09	9.247e-05	1.4542	0.14589
5	177251507	178413464	2588	50	-4.0928e-05	7.8384e-09	8.8535e-05	-0.46228	0.64388
5	178413464	179401244	1745	50	3.4187e-05	7.5703e-09	8.7008e-05	0.39292	0.69438
5	179401244	180559933	2382	50	-0.00010516	7.5365e-09	8.6813e-05	-1.2113	0.22577
5	180559933	180885156	244	20	2.9195e-05	2.8263e-09	5.3163e-05	0.54917	0.58289
6	73924	1452362	2501	50	6.6359e-05	8.1578e-09	9.0321e-05	0.73471	0.46252
6	1452362	2458936	1698	50	3.1537e-05	8.2402e-09	9.0776e-05	0.34741	0.72828
6	2458936	3573593	2495	50	0.0001694	8.6735e-09	9.3131e-05	1.8189	0.06892
6	3573593	4617817	2375	50	-3.2372e-05	7.5144e-09	8.6686e-05	-0.37344	0.70882
6	4617817	5791472	2324	50	-2.9133e-05	7.3214e-09	8.5565e-05	-0.34048	0.7335
6	5791472	6785207	2279	50	1.3391e-05	7.1088e-09	8.4314e-05	0.15882	0.87381
6	6785207	7808936	2187	50	-1.7775e-05	7.5188e-09	8.6711e-05	-0.20499	0.83758
6	7808936	9020026	2573	50	-6.4847e-05	8.3379e-09	9.1312e-05	-0.71017	0.4776
6	9020026	10540317	2899	50	1.1302e-05	7.8015e-09	8.8326e-05	0.12796	0.89818
6	10540317	11790816	2170	50	9.8658e-05	9.0461e-09	9.5111e-05	1.0373	0.2996
6	11790816	13209388	2340	50	0.00011553	8.8584e-09	9.4119e-05	1.2275	0.21964
6	13209388	14802924	2631	50	0.00011629	7.2744e-09	8.529e-05	1.3635	0.17273
6	14802924	17386405	4221	50	3.5231e-05	8.4448e-09	9.1896e-05	0.38338	0.70144
6	17386405	19207487	3398	50	0.00011163	7.1623e-09	8.463e-05	1.319	0.18718
6	19207487	21684065	4492	50	1.3497e-05	9.5726e-09	9.784e-05	0.13795	0.89028
6	21684065	22748307	2248	50	4.9213e-05	7.5316e-09	8.6785e-05	0.56707	0.57067
6	22748307	23936619	2502	50	9.6605e-05	8.1487e-09	9.027e-05	1.0702	0.28454
6	23936619	24852275	1789	50	1.2892e-05	7.2861e-09	8.5358e-05	0.15103	0.87995
6	24852275	25684587	1946	50	-0.0002004	8.7323e-09	9.3447e-05	-2.1446	0.031987
6	25684587	26791233	1937	50	-0.00021221	8.7463e-09	9.3522e-05	-2.2691	0.02326
6	26791233	28017819	1562	44	-0.00014264	6.9318e-09	8.3257e-05	-1.7132	0.086672
6	28017819	28917608	1497	42	-0.00015068	6.674e-09	8.1695e-05	-1.8445	0.065113
6	28917608	29737971	1856	50	-0.00014685	9.9965e-09	9.9982e-05	-1.4688	0.1419
6	29737971	30798168	3629	50	-5.292e-05	1.3386e-08	0.0001157	-0.4574	0.64738
6	30798168	31571218	5017	50	-0.00022896	1.6992e-08	0.00013035	-1.7565	0.079002
6	31571218	32682664	3162	50	-0.00027918	2.0443e-08	0.00014298	-1.9526	0.050866
6	32682664	33236497	2637	50	-0.00021677	1.6816e-08	0.00012968	-1.6716	0.0946
6	33236497	35455756	3472	50	2.8582e-05	8.2692e-09	9.0935e-05	0.31432	0.75328
6	35455756	37572596	3408	50	-7.4571e-05	8.4367e-09	9.1851e-05	-0.81187	0.41687
6	37572596	39295677	3402	50	-2.0718e-05	7.1501e-09	8.4558e-05	-0.24502	0.80644
6	39295677	40345115	1562	50	6.9721e-05	7.5306e-09	8.6779e-05	0.80344	0.42172
6	40345115	42038721	2931	50	4.8858e-05	7.5415e-09	8.6842e-05	0.56261	0.5737
6	42038721	43756169	2075	50	-8.2883e-06	7.4248e-09	8.6167e-05	-0.096188	0.92337
6	43756169	45406563	2688	50	5.7424e-05	7.8612e-09	8.8663e-05	0.64767	0.5172
6	45406563	47311898	2933	50	8.4256e-05	8.3033e-09	9.1123e-05	0.92465	0.35515
6	47311898	48391125	1987	50	4.5388e-05	7.2695e-09	8.5261e-05	0.53234	0.59449
6	48391125	50386145	3243	50	-4.4185e-05	7.7367e-09	8.7958e-05	-0.50235	0.61542
6	50386145	52210476	2994	50	4.5688e-05	7.8209e-09	8.8436e-05	0.51662	0.60542
6	52210476	53279102	1961	50	0.00010092	7.4481e-09	8.6303e-05	1.1694	0.24226
6	53279102	55468270	4450	50	-0.00011237	8.2545e-09	9.0855e-05	-1.2369	0.21614
6	55468270	56105313	1410	42	5.3237e-05	4.4999e-09	6.7082e-05	0.79361	0.42742
6	56105313	57599465	1589	50	6.0519e-05	8.409e-09	9.1701e-05	0.65996	0.50928
6	57599465	61880512	1970	28	7.3341e-05	5.2855e-09	7.2701e-05	1.0088	0.31307
6	61880512	63552888	2420	45	-8.6077e-06	6.038e-09	7.7705e-05	-0.11077	0.91179
6	63552888	65765742	3392	50	9.3269e-07	7.4304e-09	8.62e-05	0.01082	0.99137
6	65765742	67329215	3607	50	-7.2234e-05	7.8833e-09	8.8788e-05	-0.81355	0.4159
6	67329215	68849483	3845	50	3.8538e-05	7.0797e-09	8.4141e-05	0.45802	0.64694
6	68849483	69523448	1608	50	5.3453e-05	6.2098e-09	7.8802e-05	0.67832	0.49757
6	69523448	71609510	3640	50	-8.7847e-06	7.1525e-09	8.4573e-05	-0.10387	0.91727
6	71609510	73450097	3272	50	6.3423e-05	8.2488e-09	9.0823e-05	0.69832	0.48498
6	73450097	75462003	3551	50	5.019e-05	8.5555e-09	9.2496e-05	0.54261	0.5874
6	75462003	77414881	2521	50	3.4506e-05	6.8222e-09	8.2596e-05	0.41776	0.67612
6	77414881	78957728	3182	50	-4.475e-05	7.0295e-09	8.3842e-05	-0.53375	0.59352
6	78957728	80691170	3112	50	-1.116e-05	8.3639e-09	9.1455e-05	-0.12203	0.90288
6	80691170	81929222	2855	50	1.7065e-05	6.8995e-09	8.3063e-05	0.20545	0.83722
6	81929222	83127149	1793	50	7.7551e-06	7.6108e-09	8.724e-05	0.088894	0.92917
6	83127149	85209989	2481	50	-3.4738e-05	8.6609e-09	9.3064e-05	-0.37327	0.70895
6	85209989	87069500	3463	50	6.8854e-05	8.5709e-09	9.2579e-05	0.74372	0.45704
6	87069500	88822140	3003	50	-3.0905e-05	8.4557e-09	9.1955e-05	-0.33609	0.7368
6	88822140	89973052	1962	50	-0.00010595	8.66e-09	9.3059e-05	-1.1385	0.25491
6	89973052	91843196	2964	50	0.00022905	1.0003e-08	0.00010001	2.2901	0.022014
6	91843196	93428644	2513	50	-6.0744e-05	8.8499e-09	9.4074e-05	-0.6457	0.51847
6	93428644	94118142	1550	50	1.4477e-05	7.1692e-09	8.4671e-05	0.17098	0.86424
6	94118142	94441175	438	18	6.7696e-05	2.2362e-09	4.7288e-05	1.4316	0.15227
6	94441175	97093511	4072	50	-0.00012445	9.0793e-09	9.5285e-05	-1.3061	0.19152
6	97093511	97842284	1164	50	5.1218e-05	6.05e-09	7.7782e-05	0.65848	0.51023
6	97842284	100630146	3978	50	-2.3584e-05	8.2733e-09	9.0957e-05	-0.25928	0.79542
6	100630146	102636772	2671	50	-6.4029e-05	7.8472e-09	8.8585e-05	-0.7228	0.4698
6	102636772	103983395	2390	50	3.5069e-05	8.0229e-09	8.9571e-05	0.39152	0.69541
6	103983395	106056733	3605	50	2.0499e-05	7.7153e-09	8.7837e-05	0.23338	0.81546
6	106056733	107450306	2725	50	1.6067e-05	7.5375e-09	8.6819e-05	0.18507	0.85318
6	107450306	108464380	1354	50	5.2705e-05	7.9376e-09	8.9093e-05	0.59157	0.55414
6	108464380	110304247	2456	50	2.6609e-05	7.6438e-09	8.7429e-05	0.30435	0.76086
6	110304247	112345014	2938	50	4.4054e-05	9.0547e-09	9.5156e-05	0.46297	0.64339
6	112345014	114220833	2640	50	-9.1554e-05	8.3066e-09	9.1141e-05	-1.0045	0.31512
6	114220833	116131396	3132	50	-8.332e-05	7.3319e-09	8.5627e-05	-0.97306	0.33052
6	116131396	117672972	2269	50	3.0291e-05	8.4779e-09	9.2075e-05	0.32898	0.74217
6	117672972	118963115	1943	50	-1.5587e-06	8.3695e-09	9.1485e-05	-0.017038	0.98641
6	118963115	119963278	1633	50	-2.3228e-05	6.8944e-09	8.3032e-05	-0.27974	0.77967
6	119963278	120512128	1024	39	2.1925e-05	3.5913e-09	5.9928e-05	0.36586	0.71447
6	120512128	121905676	2506	50	2.1443e-05	8.454e-09	9.1945e-05	0.23322	0.81559
6	121905676	123856181	3491	50	-7.3025e-05	9.1401e-09	9.5604e-05	-0.76383	0.44497
6	123856181	125424383	2338	50	8.5777e-05	7.8648e-09	8.8684e-05	0.96722	0.33343
6	125424383	127540461	1984	50	-0.000131	9.5326e-09	9.7635e-05	-1.3417	0.1797
6	127540461	129861031	2974	50	6.6083e-05	7.988e-09	8.9376e-05	0.73939	0.45967
6	129861031	130935454	2196	50	2.8307e-05	7.6027e-09	8.7194e-05	0.32464	0.74545
6	130935454	132765669	2809	50	-0.00011523	7.7902e-09	8.8262e-05	-1.3056	0.19171
6	132765669	134244243	2389	50	7.9446e-05	7.3213e-09	8.5564e-05	0.92849	0.35315
6	134244243	136224177	2543	50	-5.8542e-05	8.1974e-09	9.054e-05	-0.64659	0.5179
6	136224177	137614218	1202	50	0.00023661	9.577e-09	9.7862e-05	2.4178	0.015616
6	137614218	138822629	2165	50	-2.0244e-05	8.4295e-09	9.1812e-05	-0.22049	0.82549
6	138822629	139845436	1786	50	-5.296e-06	7.0305e-09	8.3848e-05	-0.063162	0.94964
6	139845436	142288479	3018	50	0.00010208	8.251e-09	9.0835e-05	1.1238	0.26111
6	142288479	145319810	4149	50	-0.00010956	7.3284e-09	8.5606e-05	-1.2798	0.20063
6	145319810	146665424	1738	50	0.00010687	5.878e-09	7.6668e-05	1.3939	0.16334
6	146665424	148920352	3719	50	7.4582e-06	7.2913e-09	8.5389e-05	0.087344	0.9304
6	148920352	150253404	2425	50	-4.2285e-06	8.8028e-09	9.3823e-05	-0.045068	0.96405
6	150253404	151912703	3787	50	2.1081e-05	7.584e-09	8.7086e-05	0.24207	0.80873
6	151912703	153094496	2220	50	-5.6245e-05	7.9672e-09	8.9259e-05	-0.63012	0.52861
6	153094496	154974120	4001	50	1.7579e-05	7.432e-09	8.6209e-05	0.20392	0.83842
6	154974120	156763326	3075	50	0.00010311	7.4325e-09	8.6212e-05	1.196	0.2317
6	156763326	158218719	1966	50	-5.9879e-05	9.0317e-09	9.5035e-05	-0.63008	0.52864
6	158218719	160580497	4943	50	0.00023922	9.0511e-09	9.5137e-05	2.5145	0.011921
6	160580497	162169564	3240	50	-3.1692e-05	7.938e-09	8.9095e-05	-0.35571	0.72206
6	162169564	162931203	1675	50	2.8276e-05	7.8323e-09	8.85e-05	0.31951	0.74934
6	162931203	164383521	3163	50	-0.00012596	7.2544e-09	8.5173e-05	-1.4788	0.13918
6	164383521	165586864	2884	50	2.8931e-05	7.5488e-09	8.6884e-05	0.33299	0.73914
6	165586864	167024733	3357	50	-7.8901e-05	7.8098e-09	8.8373e-05	-0.89281	0.37196
6	167024733	168042835	2014	50	-5.7931e-06	1.3649e-08	0.00011683	-0.049586	0.96045
6	168042835	169382050	3548	50	-2.6624e-06	6.9472e-09	8.335e-05	-0.031942	0.97452
6	169382050	170330173	1986	50	-5.4815e-06	7.7086e-09	8.7799e-05	-0.062432	0.95022
6	170330173	171051270	1310	50	2.8652e-05	8.7837e-09	9.3721e-05	0.30572	0.75982
7	16161	972752	1416	50	3.7091e-05	8.0891e-09	8.994e-05	0.4124	0.68005
7	972752	1353067	914	50	4.9049e-05	7.8649e-09	8.8684e-05	0.55307	0.58021
7	1353067	2062398	1311	50	2.5286e-05	8.7144e-09	9.3351e-05	0.27088	0.78649
7	2062398	2772227	1312	50	2.8985e-06	8.5072e-09	9.2234e-05	0.031426	0.97493
7	2772227	4573428	4363	50	-7.5525e-06	7.5319e-09	8.6787e-05	-0.087023	0.93065
7	4573428	5416232	1845	50	3.23e-05	7.6579e-09	8.7509e-05	0.36911	0.71205
7	5416232	5854526	655	50	2.6845e-05	7.4323e-09	8.6211e-05	0.31138	0.75551
7	5854526	6573857	1118	50	6.2181e-05	9.3084e-09	9.648e-05	0.6445	0.51925
7	6573857	7808752	2901	50	1.984e-05	8.6396e-09	9.295e-05	0.21345	0.83097
7	7808752	9123423	3086	50	5.2655e-05	7.5887e-09	8.7113e-05	0.60444	0.54555
7	9123423	9987499	2432	50	-2.0266e-05	8.0083e-09	8.9489e-05	-0.22646	0.82084
7	9987499	11299198	3067	50	2.1826e-06	9.2885e-09	9.6377e-05	0.022647	0.98193
7	11299198	12635461	3845	50	-3.1634e-05	7.7332e-09	8.7938e-05	-0.35972	0.71905
7	12635461	13884202	3110	50	4.5757e-05	7.1376e-09	8.4484e-05	0.54161	0.58809
7	13884202	15143657	2280	50	-3.4265e-05	6.985e-09	8.3576e-05	-0.40998	0.68182
7	15143657	16902069	3462	50	8.1458e-05	7.6614e-09	8.753e-05	0.93064	0.35204
7	16902069	19481547	3881	50	-2.9547e-05	6.7951e-09	8.2432e-05	-0.35844	0.72001
7	19481547	20124908	1321	50	-0.00012728	7.6288e-09	8.7343e-05	-1.4572	0.14505
7	20124908	22507629	4987	50	6.4556e-05	8.7962e-09	9.3788e-05	0.68832	0.49125
7	22507629	23471442	1499	50	2.6125e-05	7.9105e-09	8.8941e-05	0.29373	0.76896
7	23471442	25077259	3301	50	-9.4299e-05	7.9965e-09	8.9423e-05	-1.0545	0.29164
7	25077259	25909555	1781	50	9.573e-05	8.4408e-09	9.1874e-05	1.042	0.29742
7	25909555	28360309	3842	50	5.145e-05	1.0465e-08	0.0001023	0.50294	0.61501
7	28360309	31137289	4813	50	-1.2391e-05	8.0376e-09	8.9653e-05	-0.13821	0.89008
7	31137289	33555768	4858	50	-1.4248e-05	7.9343e-09	8.9074e-05	-0.15996	0.87291
7	33555768	36213538	4470	50	-1.3702e-05	7.6399e-09	8.7407e-05	-0.15676	0.87543
7	36213538	37555184	2458	50	0.00011162	8.0894e-09	8.9941e-05	1.241	0.21459
7	37555184	38966703	3044	50	5.4727e-05	7.7138e-09	8.7828e-05	0.62312	0.53321
7	38966703	39862670	1452	50	-2.8728e-05	7.1681e-09	8.4665e-05	-0.33932	0.73437
7	39862670	42001811	2728	50	-6.3102e-06	7.4941e-09	8.6568e-05	-0.072892	0.94189
7	42001811	43159074	2035	50	3.5605e-05	7.7356e-09	8.7952e-05	0.40482	0.68561
7	43159074	44763828	2552	50	-0.00016532	8.9417e-09	9.4561e-05	-1.7483	0.080412
7	44763828	45952922	2054	50	0.0001582	7.794e-09	8.8284e-05	1.792	0.07314
7	45952922	46986720	2166	50	-4.3597e-06	7.5945e-09	8.7147e-05	-0.050027	0.9601
7	46986720	49212278	4724	50	3.2742e-05	7.5765e-09	8.7043e-05	0.37616	0.7068
7	49212278	51675322	4605	50	0.00011379	9.0658e-09	9.5214e-05	1.1951	0.23206
7	51675322	53176312	4094	50	-3.8115e-05	8.1982e-09	9.0544e-05	-0.42096	0.67378
7	53176312	54222976	2421	50	6.7379e-05	7.9858e-09	8.9363e-05	0.75399	0.45085
7	54222976	55691584	2978	50	0.00011358	7.9955e-09	8.9418e-05	1.2703	0.20399
7	55691584	57382638	2935	50	4.4326e-05	7.9901e-09	8.9387e-05	0.49588	0.61998
7	57382638	63307359	2447	50	-1.3272e-05	7.4552e-09	8.6343e-05	-0.15371	0.87784
7	63307359	63641125	567	20	8.0896e-05	2.3135e-09	4.8099e-05	1.6819	0.092593
7	63641125	65689809	2653	50	0.00013119	7.6636e-09	8.7542e-05	1.4986	0.13398
7	65689809	68234074	5757	50	3.764e-06	7.8083e-09	8.8364e-05	0.042596	0.96602
7	68234074	69085364	1629	50	-0.00024254	8.2739e-09	9.0961e-05	-2.6664	0.0076663
7	69085364	71874885	4276	50	7.7607e-05	7.882e-09	8.8781e-05	0.87415	0.38204
7	71874885	73334602	946	50	-1.178e-05	7.7916e-09	8.827e-05	-0.13345	0.89384
7	73334602	76458564	2692	50	-5.4982e-05	8.4356e-09	9.1846e-05	-0.59863	0.54942
7	76458564	78093859	3072	50	0.00012073	8.2894e-09	9.1046e-05	1.326	0.18484
7	78093859	79888069	3205	50	3.0946e-05	7.4522e-09	8.6326e-05	0.35848	0.71998
7	79888069	82022686	3157	50	7.4433e-05	8.4725e-09	9.2046e-05	0.80865	0.41872
7	82022686	83801203	3258	50	5.7806e-05	7.4605e-09	8.6374e-05	0.66925	0.50334
7	83801203	85572182	2516	50	-8.4328e-05	7.7626e-09	8.8106e-05	-0.95712	0.33851
7	85572182	87825004	2898	50	-4.6071e-05	7.5015e-09	8.6611e-05	-0.53193	0.59478
7	87825004	90661784	5300	50	2.2956e-05	7.9979e-09	8.9431e-05	0.25669	0.79742
7	90661784	92493752	1839	50	4.2634e-05	8.2489e-09	9.0823e-05	0.46942	0.63877
7	92493752	93966601	1657	50	-5.7262e-05	7.8544e-09	8.8625e-05	-0.64612	0.5182
7	93966601	96073508	2844	50	-5.4012e-06	8.9004e-09	9.4342e-05	-0.057251	0.95435
7	96073508	97099570	1523	50	-4.0843e-06	8.1108e-09	9.006e-05	-0.045351	0.96383
7	97099570	98715474	2709	50	-2.5474e-05	7.0263e-09	8.3823e-05	-0.3039	0.76121
7	98715474	100196651	1188	50	0.00011725	9.1003e-09	9.5396e-05	1.2291	0.21904
7	100196651	101199253	1730	50	0.000147	9.298e-09	9.6426e-05	1.5245	0.12739
7	101199253	103197510	2480	50	1.2425e-05	8.1136e-09	9.0075e-05	0.13794	0.89029
7	103197510	104159525	2160	50	1.5334e-06	7.2905e-09	8.5384e-05	0.017959	0.98567
7	104159525	105682905	2183	50	7.3011e-05	7.5159e-09	8.6694e-05	0.84217	0.39969
7	105682905	107780178	3232	50	3.3088e-05	7.9578e-09	8.9207e-05	0.37091	0.7107
7	107780178	109647594	3050	50	-8.3045e-06	8.0185e-09	8.9546e-05	-0.09274	0.92611
7	109647594	112618684	3630	50	-1.4183e-05	7.3711e-09	8.5855e-05	-0.1652	0.86879
7	112618684	113712387	1345	50	-6.9491e-05	7.643e-09	8.7424e-05	-0.79487	0.42669
7	113712387	116780178	3429	50	-1.0018e-05	7.5475e-09	8.6876e-05	-0.11531	0.9082
7	116780178	118351581	1726	50	1.8422e-05	8.4383e-09	9.186e-05	0.20054	0.84106
7	118351581	121045273	2678	50	-3.8893e-05	7.3484e-09	8.5723e-05	-0.4537	0.65004
7	121045273	121933630	1315	50	-0.00012167	6.9523e-09	8.3381e-05	-1.4593	0.1445
7	121933630	124156805	3573	50	3.4118e-06	8.1324e-09	9.018e-05	0.037833	0.96982
7	124156805	124167552	25	3	2.1107e-06	3.8952e-10	1.9736e-05	0.10694	0.91483
7	124167552	126519170	4427	50	-7.1753e-05	8.7077e-09	9.3315e-05	-0.76893	0.44193
7	126519170	126869221	479	25	7.1853e-05	3.4006e-09	5.8315e-05	1.2322	0.21789
7	126869221	128778386	2939	50	-2.4665e-05	8.5242e-09	9.2326e-05	-0.26715	0.78936
7	128778386	130422414	2357	50	-5.0362e-05	7.908e-09	8.8927e-05	-0.56632	0.57117
7	130422414	132805848	3863	50	1.3259e-05	7.5282e-09	8.6765e-05	0.15281	0.87854
7	132805848	134307596	2167	50	-1.6959e-05	8.033e-09	8.9627e-05	-0.18922	0.84992
7	134307596	135591083	2207	50	-8.1936e-05	7.7367e-09	8.7958e-05	-0.93154	0.35158
7	135591083	136876562	2145	50	-9.52e-05	8.1316e-09	9.0175e-05	-1.0557	0.2911
7	136876562	138744679	2814	50	-5.4727e-07	8.2241e-09	9.0687e-05	-0.0060347	0.99519
7	138744679	139933177	1426	50	-5.6e-05	9.0504e-09	9.5134e-05	-0.58865	0.5561
7	139933177	140235210	720	50	1.1236e-05	5.806e-09	7.6197e-05	0.14746	0.88277
7	140235210	141226557	1151	50	-7.1942e-05	7.1635e-09	8.4637e-05	-0.85	0.39532
7	141226557	142656310	1324	50	-5.9867e-05	8.2317e-09	9.0729e-05	-0.65985	0.50935
7	142656310	144968289	2986	50	4.487e-05	7.8275e-09	8.8473e-05	0.50716	0.61204
7	144968289	146427960	2550	50	0.00011702	7.9645e-09	8.9244e-05	1.3113	0.18977
7	146427960	147815318	2931	50	0.00013289	8.4127e-09	9.1721e-05	1.4489	0.14736
7	147815318	149840658	3347	50	4.2948e-05	1.0033e-08	0.00010016	0.42878	0.66808
7	149840658	150711505	1941	50	7.1512e-05	8.2032e-09	9.0571e-05	0.78956	0.42978
7	150711505	152249806	2156	50	3.2168e-05	7.2061e-09	8.4889e-05	0.37894	0.70473
7	152249806	153674019	3080	50	-2.6559e-05	7.7837e-09	8.8225e-05	-0.30104	0.76338
7	153674019	154964730	2395	50	-3.87e-05	7.8612e-09	8.8663e-05	-0.43648	0.66249
7	154964730	156065250	2625	50	-3.9664e-05	7.8001e-09	8.8318e-05	-0.44911	0.65335
7	156065250	157634597	3023	50	-5.204e-05	7.4301e-09	8.6198e-05	-0.60372	0.54603
7	157634597	159128575	2856	50	-6.1747e-05	7.3181e-09	8.5546e-05	-0.7218	0.47042
8	10422	1044217	2107	50	3.9444e-05	7.5862e-09	8.7099e-05	0.45287	0.65065
8	1044217	1163245	422	27	-3.0718e-05	5.0999e-09	7.1413e-05	-0.43014	0.66709
8	1163245	2042942	2239	50	3.4237e-05	7.6578e-09	8.7509e-05	0.39124	0.69562
8	2042942	2573279	990	50	-2.1466e-05	7.6769e-09	8.7618e-05	-0.24499	0.80646
8	2573279	3392926	2929	50	-6.5114e-06	8.3599e-09	9.1433e-05	-0.071215	0.94323
8	3392926	3783017	1823	50	-6.517e-05	7.554e-09	8.6913e-05	-0.74982	0.45336
8	3783017	4480476	2714	50	6.4918e-05	8.4862e-09	9.212e-05	0.70471	0.48099
8	4480476	5146927	2244	50	5.8817e-05	7.6095e-09	8.7232e-05	0.67425	0.50015
8	5146927	6142797	3874	50	7.4861e-05	7.7434e-09	8.7997e-05	0.85073	0.39492
8	6142797	7153079	2520	50	-5.9994e-05	7.4904e-09	8.6547e-05	-0.69319	0.48819
8	7153079	9154694	2677	50	-1.0263e-05	7.9029e-09	8.8898e-05	-0.11545	0.90809
8	9154694	9640787	1165	50	4.4101e-05	7.5626e-09	8.6963e-05	0.50712	0.61207
8	9640787	10463197	1997	50	6.0603e-05	7.7123e-09	8.7819e-05	0.69009	0.49014
8	10463197	11278998	1732	50	-1.5675e-05	7.7528e-09	8.805e-05	-0.17803	0.8587
8	11278998	13491775	4525	50	1.6394e-05	7.7007e-09	8.7754e-05	0.18682	0.8518
8	13491775	13944992	1977	50	0.00011784	8.1804e-09	9.0446e-05	1.3028	0.19263
8	13944992	15991660	5439	50	-1.8114e-05	7.2068e-09	8.4893e-05	-0.21337	0.83103
8	15991660	17387876	2791	50	-3.3171e-07	7.1922e-09	8.4807e-05	-0.0039113	0.99688
8	17387876	17836399	1262	50	3.1569e-05	8.4646e-09	9.2003e-05	0.34313	0.7315
8	17836399	19492840	4008	50	0.0001411	8.0171e-09	8.9538e-05	1.5758	0.11506
8	19492840	20060856	1338	50	-6.4349e-05	8.1957e-09	9.053e-05	-0.7108	0.47721
8	20060856	21661737	3224	50	-2.0983e-05	7.3394e-09	8.567e-05	-0.24492	0.80652
8	21661737	22897057	1951	50	6.6322e-05	8.5447e-09	9.2438e-05	0.71747	0.47308
8	22897057	24674718	3179	50	-2.2567e-05	8.1881e-09	9.0488e-05	-0.24939	0.80306
8	24674718	25483454	1359	50	4.253e-05	7.454e-09	8.6336e-05	0.49261	0.62229
8	25483454	26682525	2670	50	-9.2803e-05	7.4701e-09	8.643e-05	-1.0737	0.28294
8	26682525	28162392	3270	50	-6.9373e-05	7.874e-09	8.8735e-05	-0.78179	0.43434
8	28162392	29327896	1589	50	6.3487e-05	8.4278e-09	9.1803e-05	0.69156	0.48921
8	29327896	31133729	2527	50	-0.00012697	7.953e-09	8.9179e-05	-1.4238	0.15452
8	31133729	31548360	818	39	4.887e-06	4.0022e-09	6.3263e-05	0.077249	0.93843
8	31548360	32977218	2243	50	-6.8431e-05	7.3473e-09	8.5717e-05	-0.79835	0.42467
8	32977218	35317232	3283	50	9.6287e-05	7.407e-09	8.6064e-05	1.1188	0.26323
8	35317232	37379389	1628	50	9.1034e-06	7.1728e-09	8.4692e-05	0.10749	0.9144
8	37379389	38938806	1581	50	7.2567e-06	8.5003e-09	9.2197e-05	0.078709	0.93726
8	38938806	40703337	3247	50	6.7154e-05	7.0594e-09	8.402e-05	0.79926	0.42414
8	40703337	41721454	1948	50	-7.0926e-05	8.0173e-09	8.954e-05	-0.79212	0.42829
8	41721454	42773823	897	50	-0.00010626	7.3296e-09	8.5613e-05	-1.2412	0.21455
8	42773823	46841315	540	26	-5.3486e-05	4.0502e-09	6.3641e-05	-0.84042	0.40067
8	46841315	50082470	2572	50	9.4429e-05	9.4056e-09	9.6983e-05	0.97367	0.33022
8	50082470	53302930	5283	50	-6.3582e-05	8.3044e-09	9.1129e-05	-0.69771	0.48536
8	53302930	54418044	2159	50	6.772e-06	9.9664e-09	9.9832e-05	0.067834	0.94592
8	54418044	55945581	2212	50	4.6735e-05	7.9319e-09	8.9061e-05	0.52475	0.59975
8	55945581	56956383	1680	50	2.4687e-05	7.2814e-09	8.5331e-05	0.2893	0.77235
8	56956383	59068651	4002	50	3.262e-05	7.2305e-09	8.5033e-05	0.38362	0.70126
8	59068651	59728100	1307	50	3.6391e-05	6.9914e-09	8.3615e-05	0.43522	0.6634
8	59728100	62329099	3761	50	-6.5336e-05	8.2868e-09	9.1032e-05	-0.71773	0.47293
8	62329099	63349306	1542	50	-4.764e-05	6.816e-09	8.2559e-05	-0.57704	0.56391
8	63349306	65232872	2722	50	2.55e-05	8.0889e-09	8.9938e-05	0.28353	0.77677
8	65232872	66489090	1707	50	1.6873e-05	8.1268e-09	9.0149e-05	0.18717	0.85153
8	66489090	69863057	4186	50	-6.6459e-05	8.1235e-09	9.0131e-05	-0.73736	0.4609
8	69863057	70867979	1808	50	-2.7636e-05	8.2911e-09	9.1056e-05	-0.30351	0.7615
8	70867979	72289454	2238	50	-5.521e-05	7.6317e-09	8.736e-05	-0.63198	0.5274
8	72289454	73817199	3117	50	6.1146e-05	7.0234e-09	8.3806e-05	0.72962	0.46562
8	73817199	75445064	2632	50	5.4147e-05	8.632e-09	9.2909e-05	0.58279	0.56003
8	75445064	76456542	1562	50	1.7515e-05	6.6131e-09	8.1321e-05	0.21538	0.82947
8	76456542	79132861	4311	50	4.1407e-05	7.842e-09	8.8555e-05	0.46758	0.64008
8	79132861	81956395	3820	50	0.00014679	9.2952e-09	9.6412e-05	1.5225	0.12787
8	81956395	82693739	1038	50	9.857e-06	5.5552e-09	7.4533e-05	0.13225	0.89479
8	82693739	84225589	3064	50	0.00012199	7.9844e-09	8.9356e-05	1.3652	0.17219
8	84225589	85955619	2715	50	-9.4584e-05	8.2129e-09	9.0625e-05	-1.0437	0.29663
8	85955619	87411709	1252	50	-1.8904e-05	6.8035e-09	8.2483e-05	-0.22919	0.81872
8	87411709	89085481	2722	50	-1.3907e-05	8.3653e-09	9.1462e-05	-0.15205	0.87915
8	89085481	90638162	2484	50	4.9072e-05	7.3443e-09	8.5699e-05	0.57261	0.56691
8	90638162	93554386	3162	50	8.4181e-05	8.6149e-09	9.2816e-05	0.90697	0.36442
8	93554386	95005527	1582	50	6.4704e-05	8.7381e-09	9.3478e-05	0.69219	0.48882
8	95005527	96534806	2749	50	4.6538e-06	7.3799e-09	8.5906e-05	0.054173	0.9568
8	96534806	99401581	4610	50	0.00010134	7.4152e-09	8.6112e-05	1.1768	0.23928
8	99401581	101620958	1799	50	-4.3213e-05	8.3817e-09	9.1552e-05	-0.47201	0.63692
8	101620958	104123306	4143	50	-2.5317e-06	7.2841e-09	8.5347e-05	-0.029663	0.97634
8	104123306	104988752	1935	50	-5.8572e-05	6.5628e-09	8.1011e-05	-0.72301	0.46967
8	104988752	107410754	3966	50	2.3601e-05	7.4849e-09	8.6515e-05	0.27279	0.78501
8	107410754	108648177	2098	50	1.6301e-05	7.4691e-09	8.6424e-05	0.18861	0.8504
8	108648177	109248173	994	42	4.9347e-05	4.2234e-09	6.4988e-05	0.75934	0.44765
8	109248173	110484314	2035	50	-7.6161e-05	8.1337e-09	9.0187e-05	-0.84448	0.3984
8	110484314	111850847	1476	50	4.9263e-05	6.0667e-09	7.7889e-05	0.63248	0.52708
8	111850847	113064320	1485	44	-8.7569e-05	6.2557e-09	7.9093e-05	-1.1072	0.26823
8	113064320	116096495	5107	50	-7.5244e-05	8.2924e-09	9.1063e-05	-0.82629	0.40864
8	116096495	119685457	4457	50	-2.7972e-05	7.6677e-09	8.7566e-05	-0.31944	0.74939
8	119685457	121201700	2525	50	0.00010789	9.6044e-09	9.8002e-05	1.1009	0.27095
8	121201700	124861459	5741	50	6.0777e-05	7.9009e-09	8.8887e-05	0.68375	0.49413
8	124861459	125683719	1420	50	4.3848e-05	7.3317e-09	8.5626e-05	0.51209	0.60859
8	125683719	126410917	1267	50	9.5923e-05	8.0089e-09	8.9493e-05	1.0719	0.28379
8	126410917	128659111	4187	50	-2.7694e-06	7.8989e-09	8.8876e-05	-0.031161	0.97514
8	128659111	130381139	2975	50	0.00024208	1.11e-08	0.00010536	2.2977	0.021576
8	130381139	131639625	2272	50	-1.8747e-05	8.8401e-09	9.4022e-05	-0.19939	0.84195
8	131639625	133351144	3518	50	1.4069e-05	8.6653e-09	9.3088e-05	0.15114	0.87987
8	133351144	134570001	2459	50	-8.6039e-05	7.3319e-09	8.5626e-05	-1.0048	0.31498
8	134570001	136035605	3339	50	-4.4075e-05	7.3133e-09	8.5518e-05	-0.51539	0.60628
8	136035605	137524151	2612	50	-5.9074e-05	7.512e-09	8.6672e-05	-0.68158	0.49551
8	137524151	139254830	4024	50	4.788e-06	7.2096e-09	8.4909e-05	0.05639	0.95503
8	139254830	140725643	2781	50	7.0107e-05	7.648e-09	8.7453e-05	0.80166	0.42275
8	140725643	143044914	3727	50	-4.6172e-05	7.5183e-09	8.6708e-05	-0.53249	0.59439
8	143044914	144236881	2571	50	-4.3162e-05	8.6699e-09	9.3112e-05	-0.46355	0.64297
8	144236881	146303867	2428	50	9.988e-06	7.5697e-09	8.7004e-05	0.1148	0.9086
9	10023	1079707	2549	50	-0.00013968	8.6742e-09	9.3136e-05	-1.4997	0.13368
9	1079707	1916877	2143	50	1.2255e-05	7.2261e-09	8.5006e-05	0.14416	0.88537
9	1916877	3190064	2935	50	-5.4552e-05	7.152e-09	8.4569e-05	-0.64506	0.51889
9	3190064	4495328	2547	50	-4.571e-05	7.5521e-09	8.6903e-05	-0.52599	0.5989
9	4495328	4884926	909	50	6.3264e-05	9.6625e-09	9.8298e-05	0.64359	0.51984
9	4884926	6557589	2413	50	0.0001458	1.2729e-08	0.00011282	1.2923	0.19624
9	6557589	7154923	1570	50	-3.95e-06	8.3017e-09	9.1113e-05	-0.043353	0.96542
9	7154923	8456299	3346	50	2.4198e-05	8.3538e-09	9.1399e-05	0.26475	0.7912
9	8456299	9166403	1548	50	-1.1347e-05	7.3307e-09	8.562e-05	-0.13253	0.89456
9	9166403	10879253	4106	50	6.0682e-05	7.965e-09	8.9247e-05	0.67993	0.49655
9	10879253	12276489	3391	50	-5.0864e-05	7.656e-09	8.7498e-05	-0.58131	0.56103
9	12276489	14836363	5130	50	-3.3481e-05	8.1468e-09	9.0259e-05	-0.37094	0.71068
9	14836363	16659655	3379	50	8.6853e-05	7.7896e-09	8.8259e-05	0.98407	0.32508
9	16659655	18661051	4224	50	5.1282e-05	7.6341e-09	8.7373e-05	0.58693	0.55725
9	18661051	20463534	3401	50	-1.6509e-05	7.4591e-09	8.6366e-05	-0.19115	0.84841
9	20463534	22206559	2716	50	2.9277e-05	8.3411e-09	9.133e-05	0.32056	0.74854
9	22206559	24158518	2681	50	2.3084e-05	7.0013e-09	8.3674e-05	0.27588	0.78264
9	24158518	25330810	1604	50	-9.7052e-05	7.5215e-09	8.6726e-05	-1.1191	0.26311
9	25330810	26111757	1380	50	-6.8834e-05	7.2457e-09	8.5121e-05	-0.80866	0.41871
9	26111757	28224283	3875	50	4.0417e-05	8.2936e-09	9.1069e-05	0.44381	0.65718
9	28224283	28811584	1177	50	-5.6845e-05	7.6414e-09	8.7415e-05	-0.65029	0.5155
9	28811584	30387392	3514	50	0.00023668	8.5743e-09	9.2597e-05	2.556	0.010588
9	30387392	31310383	1557	50	0.00011998	7.4793e-09	8.6483e-05	1.3873	0.16535
9	31310383	32019368	1627	50	0.0001096	5.7073e-09	7.5547e-05	1.4507	0.14685
9	32019368	33578334	3184	50	6.7555e-05	7.3194e-09	8.5554e-05	0.78962	0.42975
9	33578334	34642243	1808	50	0.00011358	7.9861e-09	8.9365e-05	1.271	0.20375
9	34642243	36743283	2602	50	-1.4983e-05	7.8961e-09	8.886e-05	-0.16862	0.8661
9	36743283	38641599	3189	50	-9.6686e-06	7.4825e-09	8.6501e-05	-0.11177	0.911
9	38641599	65472190	484	44	4.2167e-05	4.0172e-09	6.3382e-05	0.6653	0.50586
9	65472190	72512711	2455	50	-3.8198e-06	7.3022e-09	8.5453e-05	-0.044701	0.96435
9	72512711	72753755	450	22	3.3153e-05	2.3925e-09	4.8913e-05	0.67778	0.49791
9	72753755	74253040	2562	50	-4.4301e-05	7.1221e-09	8.4393e-05	-0.52494	0.59963
9	74253040	76203946	2849	50	0.00014149	8.0431e-09	8.9683e-05	1.5777	0.11464
9	76203946	76973081	1018	43	-1.2397e-05	6.0273e-09	7.7636e-05	-0.15969	0.87313
9	76973081	78900183	3611	50	2.8408e-06	8.1812e-09	9.045e-05	0.031407	0.97494
9	78900183	79471208	1224	50	4.0872e-05	8.2516e-09	9.0838e-05	0.44994	0.65275
9	79471208	81079055	2589	50	9.4931e-05	8.5395e-09	9.241e-05	1.0273	0.30428
9	81079055	82590928	2350	50	-3.8477e-05	7.8144e-09	8.8399e-05	-0.43527	0.66337
9	82590928	84211233	3753	50	-3.6286e-06	8.2327e-09	9.0734e-05	-0.039992	0.9681
9	84211233	85440801	1366	50	3.7675e-05	7.8585e-09	8.8648e-05	0.42499	0.67084
9	85440801	86938196	2606	50	2.7932e-05	8.1331e-09	9.0184e-05	0.30972	0.75677
9	86938196	88109333	1914	50	0.00013268	8.3575e-09	9.1419e-05	1.4513	0.14669
9	88109333	88590417	388	26	-6.2591e-05	4.302e-09	6.559e-05	-0.95428	0.33994
9	88590417	90136246	2537	50	-1.2359e-05	7.9332e-09	8.9069e-05	-0.13876	0.88964
9	90136246	92528698	4465	50	5.7159e-05	7.5833e-09	8.7082e-05	0.65638	0.51158
9	92528698	94167203	2862	50	-2.2511e-05	9.8158e-09	9.9075e-05	-0.22722	0.82026
9	94167203	96671698	4064	50	-3.0656e-05	8.3066e-09	9.114e-05	-0.33635	0.7366
9	96671698	98922040	3328	50	9.8806e-05	7.9175e-09	8.8981e-05	1.1104	0.26682
9	98922040	101592859	3685	50	-5.5607e-05	7.4374e-09	8.624e-05	-0.64479	0.51906
9	101592859	104624437	4400	50	0.00010713	9.4233e-09	9.7074e-05	1.1036	0.26976
9	104624437	105967976	3479	50	7.9975e-05	7.0885e-09	8.4193e-05	0.94989	0.34217
9	105967976	107581749	3268	50	-2.0978e-05	7.0204e-09	8.3788e-05	-0.25037	0.8023
9	107581749	109298754	2735	50	-1.2954e-05	8.2058e-09	9.0586e-05	-0.14301	0.88628
9	109298754	110695062	2392	50	-9.3544e-05	8.6298e-09	9.2897e-05	-1.007	0.31395
9	110695062	112778024	4388	50	8.8774e-05	8.4106e-09	9.1709e-05	0.96799	0.33305
9	112778024	114831082	4165	50	-7.8115e-06	7.8055e-09	8.8349e-05	-0.088417	0.92955
9	114831082	115693145	1521	50	5.4932e-05	8.345e-09	9.1351e-05	0.60133	0.54762
9	115693145	117019801	2458	50	3.6056e-07	8.0552e-09	8.9751e-05	0.0040174	0.99679
9	117019801	117921960	1601	50	0.00025381	1.1051e-08	0.00010513	2.4143	0.015763
9	117921960	121321537	6057	50	-5.8809e-05	7.82e-09	8.8431e-05	-0.66503	0.50603
9	121321537	122260297	1299	50	1.0011e-05	7.9652e-09	8.9248e-05	0.11217	0.91069
9	122260297	124871322	3116	50	2.7148e-05	8.3025e-09	9.1118e-05	0.29794	0.76575
9	124871322	126971887	2786	50	1.3262e-05	7.1642e-09	8.4642e-05	0.15668	0.8755
9	126971887	129059665	2185	50	2.8985e-05	7.3347e-09	8.5643e-05	0.33844	0.73503
9	129059665	130055510	1350	50	1.928e-05	7.5308e-09	8.678e-05	0.22217	0.82418
9	130055510	132165470	2103	50	3.599e-05	9.3697e-09	9.6797e-05	0.37181	0.71004
9	132165470	133223217	1743	50	-6.8168e-05	7.7745e-09	8.8173e-05	-0.77311	0.43945
9	133223217	134127888	1493	50	3.3721e-05	7.5082e-09	8.665e-05	0.38916	0.69715
9	134127888	135298842	1843	50	-0.00011388	8.7364e-09	9.3469e-05	-1.2184	0.22309
9	135298842	137041122	3377	50	-5.1066e-05	9.0498e-09	9.5131e-05	-0.5368	0.59141
9	137041122	137589364	1000	50	1.3107e-05	7.6172e-09	8.7276e-05	0.15018	0.88063
9	137589364	138938978	3048	50	2.4941e-05	7.2725e-09	8.5279e-05	0.29247	0.76993
9	138938978	139500342	892	50	-5.9573e-05	1.5297e-08	0.00012368	-0.48166	0.63005
9	139500342	141144796	1977	50	7.9794e-05	7.7849e-09	8.8232e-05	0.90437	0.3658
10	60523	751339	544	33	-1.5632e-05	5.2496e-09	7.2454e-05	-0.21575	0.82918
10	751339	1523544	1520	50	-3.8601e-05	6.9661e-09	8.3463e-05	-0.4625	0.64373
10	1523544	2254500	1936	50	1.0289e-05	7.4308e-09	8.6202e-05	0.11936	0.90499
10	2254500	3352699	2811	50	6.8441e-05	7.4591e-09	8.6366e-05	0.79245	0.4281
10	3352699	4572274	2502	50	0.00012748	8.0234e-09	8.9573e-05	1.4232	0.15467
10	4572274	5983762	3601	50	5.426e-05	8.3145e-09	9.1184e-05	0.59506	0.5518
10	5983762	7171484	2805	50	0.00015558	7.7998e-09	8.8316e-05	1.7616	0.07813
10	7171484	8774665	3609	50	8.9578e-05	8.284e-09	9.1016e-05	0.98419	0.32502
10	8774665	10249396	2866	50	2.4068e-05	8.8436e-09	9.404e-05	0.25593	0.798
10	10249396	12586797	4569	50	3.5779e-05	8.3205e-09	9.1217e-05	0.39224	0.69488
10	12586797	13321600	1742	50	-5.2212e-05	7.6396e-09	8.7405e-05	-0.59735	0.55027
10	13321600	15026068	3699	50	-4.4597e-05	7.5163e-09	8.6697e-05	-0.51441	0.60697
10	15026068	16551767	2758	50	2.6488e-05	9.3681e-09	9.6789e-05	0.27367	0.78434
10	16551767	18537267	3357	50	2.2831e-05	7.5832e-09	8.7081e-05	0.26218	0.79318
10	18537267	19716878	2966	50	-3.4121e-05	7.6896e-09	8.769e-05	-0.38911	0.69719
10	19716878	22772283	4542	50	7.8187e-05	8.2407e-09	9.0778e-05	0.8613	0.38907
10	22772283	23175132	523	30	6.7401e-05	4.4138e-09	6.6436e-05	1.0145	0.31033
10	23175132	25578596	3429	50	3.6674e-05	8.3252e-09	9.1243e-05	0.40194	0.68773
10	25578596	26888684	3549	50	2.23e-05	8.3125e-09	9.1173e-05	0.24459	0.80677
10	26888684	29323236	5004	50	-2.1958e-05	7.368e-09	8.5837e-05	-0.25582	0.79809
10	29323236	29783692	1209	50	-2.3333e-05	7.5296e-09	8.6773e-05	-0.26889	0.78801
10	29783692	30458838	1525	50	-1.5533e-05	7.7267e-09	8.7902e-05	-0.17671	0.85974
10	30458838	31907519	2578	50	4.0734e-06	9.9364e-09	9.9682e-05	0.040864	0.9674
10	31907519	33707968	3402	50	4.5089e-05	8.9946e-09	9.484e-05	0.47542	0.63448
10	33707968	35109355	2123	50	-9.5856e-06	8.0814e-09	8.9896e-05	-0.10663	0.91508
10	35109355	36572508	2192	50	2.4303e-05	1.0463e-08	0.00010229	0.23759	0.8122
10	36572508	37790029	1928	50	4.0885e-05	7.341e-09	8.5679e-05	0.47719	0.63323
10	37790029	42372579	2180	31	-5.1846e-05	4.9581e-09	7.0414e-05	-0.7363	0.46155
10	42372579	43894771	2249	50	0.00015988	8.746e-09	9.352e-05	1.7096	0.087335
10	43894771	44730075	1678	50	-2.1835e-05	8.8408e-09	9.4026e-05	-0.23222	0.81637
10	44730075	48760450	3253	50	-3.5445e-05	8.393e-09	9.1613e-05	-0.3869	0.69883
10	48760450	50840915	2673	50	4.6213e-05	9.5073e-09	9.7506e-05	0.47395	0.63554
10	50840915	53616629	2972	50	0.00014664	8.3543e-09	9.1402e-05	1.6044	0.10863
10	53616629	55103572	3256	50	-9.3883e-05	7.8721e-09	8.8725e-05	-1.0581	0.28999
10	55103572	57031140	4583	50	-2.0311e-05	8.2408e-09	9.0779e-05	-0.22374	0.82296
10	57031140	57662146	1129	39	-0.00010074	5.333e-09	7.3028e-05	-1.3795	0.16773
10	57662146	58959528	2826	50	-0.00014443	8.0785e-09	8.988e-05	-1.6069	0.10808
10	58959528	60289987	2937	50	-1.5971e-05	1.0068e-08	0.00010034	-0.15916	0.87354
10	60289987	61891409	2391	50	8.2511e-06	7.5057e-09	8.6636e-05	0.095239	0.92412
10	61891409	62659679	1422	50	-8.033e-05	7.4002e-09	8.6024e-05	-0.93381	0.3504
10	62659679	63341695	686	37	-3.5863e-05	4.0393e-09	6.3556e-05	-0.56428	0.57257
10	63341695	65794114	4027	50	9.9952e-05	1.2231e-08	0.00011059	0.90379	0.36611
10	65794114	67549615	2962	50	-3.8279e-05	8.3172e-09	9.1199e-05	-0.41973	0.67468
10	67549615	69900148	4813	50	-1.3353e-05	7.9806e-09	8.9334e-05	-0.14947	0.88118
10	69900148	70195991	615	28	-6.5894e-06	3.1861e-09	5.6445e-05	-0.11674	0.90707
10	70195991	72220850	4023	50	8.0226e-05	8.2474e-09	9.0815e-05	0.8834	0.37702
10	72220850	73508512	3054	50	2.082e-05	8.7374e-09	9.3474e-05	0.22274	0.82374
10	73508512	75422550	1974	50	6.8957e-05	8.6777e-09	9.3154e-05	0.74024	0.45915
10	75422550	78706814	3354	50	1.5518e-05	1.0993e-08	0.00010485	0.14801	0.88234
10	78706814	80876749	3590	50	8.4553e-05	9.164e-09	9.5729e-05	0.88325	0.3771
10	80876749	82414679	3202	50	5.1461e-05	1.0125e-08	0.00010062	0.51142	0.60905
10	82414679	84383745	3618	50	2.4682e-05	7.7357e-09	8.7953e-05	0.28063	0.779
10	84383745	85458703	2493	50	5.188e-05	7.7605e-09	8.8094e-05	0.58891	0.55592
10	85458703	87937577	4840	50	4.8285e-05	8.0598e-09	8.9777e-05	0.53784	0.59069
10	87937577	89127064	1648	50	3.5873e-05	8.2331e-09	9.0736e-05	0.39535	0.69258
10	89127064	91013381	2728	50	-8.1007e-05	8.4283e-09	9.1806e-05	-0.88238	0.37757
10	91013381	92006581	1776	50	0.00018166	7.9737e-09	8.9296e-05	2.0344	0.04191
10	92006581	93335047	2097	50	1.1807e-05	6.9806e-09	8.355e-05	0.14132	0.88762
10	93335047	95396368	3339	50	0.00013151	8.0846e-09	8.9915e-05	1.4626	0.14358
10	95396368	96221243	1073	50	9.1483e-05	6.4777e-09	8.0484e-05	1.1367	0.25568
10	96221243	97822357	3004	50	5.1716e-05	7.5424e-09	8.6847e-05	0.59548	0.55152
10	97822357	100241302	3534	50	-3.9118e-05	8.6816e-09	9.3175e-05	-0.41983	0.67461
10	100241302	100668400	632	25	7.3163e-05	4.2359e-09	6.5084e-05	1.1241	0.26095
10	100668400	102949239	3205	50	0.00012832	1.2166e-08	0.0001103	1.1634	0.24468
10	102949239	104380410	1458	50	-5.3266e-05	8.0471e-09	8.9706e-05	-0.59379	0.55265
10	104380410	106695048	3054	50	-3.4805e-05	9.1945e-09	9.5888e-05	-0.36298	0.71662
10	106695048	108726686	3403	50	5.0113e-06	7.4885e-09	8.6536e-05	0.05791	0.95382
10	108726686	110317705	3293	50	9.9818e-05	8.6073e-09	9.2776e-05	1.0759	0.28197
10	110317705	112561493	3485	50	-3.2415e-05	9.3949e-09	9.6927e-05	-0.33443	0.73806
10	112561493	115328432	3864	50	8.2355e-05	7.7877e-09	8.8248e-05	0.93323	0.3507
10	115328432	116421406	1932	50	-1.3874e-05	8.275e-09	9.0967e-05	-0.15251	0.87878
10	116421406	119523934	4072	50	-4.6872e-07	8.1339e-09	9.0188e-05	-0.0051971	0.99585
10	119523934	120591353	1711	50	-4.3949e-05	7.2606e-09	8.5209e-05	-0.51578	0.606
10	120591353	122407323	3261	50	4.8431e-06	7.7677e-09	8.8135e-05	0.054951	0.95618
10	122407323	123231465	1511	50	0.00012292	7.1202e-09	8.4381e-05	1.4567	0.14519
10	123231465	123900545	1377	50	0.00010113	7.9456e-09	8.9138e-05	1.1346	0.25656
10	123900545	125869346	3909	50	0.00014514	7.9497e-09	8.9161e-05	1.6279	0.10355
10	125869346	128001098	4175	50	4.9435e-05	8.6645e-09	9.3083e-05	0.53108	0.59536
10	128001098	129154362	2008	50	-4.3113e-06	7.6686e-09	8.7571e-05	-0.049232	0.96073
10	129154362	130844284	4299	50	1.217e-05	7.3975e-09	8.6009e-05	0.1415	0.88748
10	130844284	131741327	1748	50	9.6609e-05	7.357e-09	8.5773e-05	1.1263	0.26002
10	131741327	132580245	2117	50	3.2616e-05	7.4977e-09	8.6589e-05	0.37667	0.70642
10	132580245	134336329	4732	50	-1.4923e-06	7.7683e-09	8.8138e-05	-0.016931	0.98649
10	134336329	134494673	167	12	-3.2656e-05	1.4314e-09	3.7834e-05	-0.86314	0.38806
10	134494673	135523865	1635	50	3.6744e-05	7.595e-09	8.7149e-05	0.42162	0.6733
11	70855	1213590	2099	50	0.0001431	8.1378e-09	9.021e-05	1.5862	0.11268
11	1213590	3665481	5145	50	-8.1928e-05	7.4673e-09	8.6413e-05	-0.9481	0.34308
11	3665481	4746709	2173	50	2.8723e-05	8.368e-09	9.1477e-05	0.314	0.75352
11	4746709	6322869	4530	50	3.4664e-05	7.0876e-09	8.4188e-05	0.41174	0.68053
11	6322869	7436701	2121	50	-8.4554e-05	7.2476e-09	8.5133e-05	-0.9932	0.32061
11	7436701	8333274	2096	50	1.2293e-06	7.6855e-09	8.7667e-05	0.014023	0.98881
11	8333274	9087317	1269	50	3.6153e-05	7.352e-09	8.5744e-05	0.42164	0.67329
11	9087317	10952027	3424	50	-1.3396e-05	8.3892e-09	9.1593e-05	-0.14625	0.88372
11	10952027	12564229	3949	50	-8.7847e-05	7.672e-09	8.759e-05	-1.0029	0.31589
11	12564229	13373124	1617	50	-6.3177e-05	7.2705e-09	8.5267e-05	-0.74093	0.45874
11	13373124	15742552	3378	50	-1.0881e-05	7.9489e-09	8.9157e-05	-0.12205	0.90286
11	15742552	17578402	2544	50	1.2222e-05	1.0127e-08	0.00010063	0.12145	0.90333
11	17578402	19569535	3630	50	-1.1767e-05	8.2918e-09	9.1059e-05	-0.12923	0.89718
11	19569535	21017138	2934	50	-1.9797e-05	7.6383e-09	8.7397e-05	-0.22652	0.8208
11	21017138	22374142	2612	50	0.00017525	7.884e-09	8.8792e-05	1.9737	0.048415
11	22374142	24088517	3702	50	-6.133e-06	7.1045e-09	8.4288e-05	-0.072762	0.942
11	24088517	26045753	4729	50	3.2031e-05	8.1528e-09	9.0293e-05	0.35474	0.72278
11	26045753	27020461	1852	50	6.5954e-05	7.0866e-09	8.4182e-05	0.78347	0.43335
11	27020461	28481593	1664	50	7.1144e-05	7.6955e-09	8.7724e-05	0.811	0.41737
11	28481593	30141357	2061	50	6.7173e-05	7.4022e-09	8.6036e-05	0.78075	0.43495
11	30141357	32276901	2625	50	-0.00016921	8.213e-09	9.0625e-05	-1.8671	0.061881
11	32276901	33958739	2639	50	6.5624e-05	7.0223e-09	8.3799e-05	0.78311	0.43356
11	33958739	35502605	3254	50	-6.1102e-05	8.4289e-09	9.1809e-05	-0.66554	0.50571
11	35502605	37116815	2790	50	7.5305e-05	8.3601e-09	9.1434e-05	0.82361	0.41016
11	37116815	39382003	3197	50	-7.4988e-05	8.2057e-09	9.0585e-05	-0.82782	0.40777
11	39382003	42310003	4789	50	-1.6547e-05	7.8343e-09	8.8511e-05	-0.18695	0.8517
11	42310003	44693799	4408	50	6.4684e-05	7.2969e-09	8.5422e-05	0.75723	0.44891
11	44693799	47006137	2877	50	-7.0069e-05	7.5293e-09	8.6771e-05	-0.80751	0.41937
11	47006137	49866050	4386	50	5.9018e-05	7.922e-09	8.9006e-05	0.66308	0.50728
11	49866050	54695473	2539	20	1.4401e-05	4.8716e-09	6.9797e-05	0.20633	0.83654
11	54695473	55082657	745	11	8.1512e-05	5.8067e-09	7.6202e-05	1.0697	0.28476
11	55082657	58457495	7824	50	-3.6845e-05	8.8248e-09	9.394e-05	-0.39222	0.69489
11	58457495	58780549	416	18	-5.9208e-05	2.5184e-09	5.0183e-05	-1.1798	0.23807
11	58780549	62223771	4621	50	-0.0001712	8.8531e-09	9.4091e-05	-1.8195	0.068837
11	62223771	63804569	1538	50	2.8604e-05	9.3283e-09	9.6583e-05	0.29616	0.76711
11	63804569	65898631	2151	50	-0.00010734	1.1387e-08	0.00010671	-1.0059	0.31446
11	65898631	68005825	2238	50	-6.0721e-05	7.7943e-09	8.8286e-05	-0.68778	0.49159
11	68005825	69516130	2360	50	-7.832e-05	8.6546e-09	9.303e-05	-0.84188	0.39986
11	69516130	70926292	2476	50	-2.4784e-05	7.909e-09	8.8933e-05	-0.27868	0.78049
11	70926292	72286017	2095	50	4.2281e-05	7.7034e-09	8.7769e-05	0.48173	0.63
11	72286017	74412351	2771	50	-9.2523e-05	9.3157e-09	9.6518e-05	-0.95861	0.33775
11	74412351	76797209	3159	50	0.00061329	1.3286e-08	0.00011526	5.3208	1.033e-07
11	76797209	78355058	2185	50	-3.6618e-05	8.0097e-09	8.9497e-05	-0.40915	0.68243
11	78355058	80722373	3889	50	1.9182e-05	6.5112e-09	8.0692e-05	0.23772	0.8121
11	80722373	81266712	1213	50	-1.8009e-05	7.2141e-09	8.4936e-05	-0.21203	0.83208
11	81266712	84381272	5513	50	1.6533e-06	8.0579e-09	8.9766e-05	0.018418	0.98531
11	84381272	86619301	3433	50	0.00012748	7.9093e-09	8.8934e-05	1.4335	0.15172
11	86619301	87430235	1947	50	4.4072e-05	7.0117e-09	8.3736e-05	0.52632	0.59867
11	87430235	89208936	2967	50	4.4257e-05	7.1303e-09	8.4441e-05	0.52411	0.6002
11	89208936	90966490	2628	50	-8.548e-05	7.0439e-09	8.3928e-05	-1.0185	0.30844
11	90966490	92077144	1828	50	-3.4428e-05	7.3388e-09	8.5667e-05	-0.40189	0.68777
11	92077144	93276157	1772	50	-5.8746e-05	6.976e-09	8.3523e-05	-0.70335	0.48183
11	93276157	94242260	1475	50	-5.3834e-06	6.4704e-09	8.0439e-05	-0.066926	0.94664
11	94242260	95726041	2151	50	-7.5195e-05	8.1143e-09	9.0079e-05	-0.83476	0.40385
11	95726041	97057058	2090	50	2.595e-05	7.5943e-09	8.7146e-05	0.29778	0.76587
11	97057058	98705065	3351	50	-6.0063e-05	7.5463e-09	8.6869e-05	-0.69142	0.4893
11	98705065	100417169	3736	50	-4.5038e-06	7.4296e-09	8.6195e-05	-0.052251	0.95833
11	100417169	101331121	2034	50	6.7357e-05	8.1856e-09	9.0474e-05	0.74449	0.45658
11	101331121	103959636	5660	50	-1.3192e-05	8.0088e-09	8.9492e-05	-0.14741	0.88281
11	103959636	104873284	1472	47	-2.0619e-05	5.4964e-09	7.4138e-05	-0.27812	0.78092
11	104873284	106520894	2349	50	-4.6428e-05	8.0199e-09	8.9554e-05	-0.51844	0.60415
11	106520894	107844200	2442	50	0.0001223	8.9656e-09	9.4687e-05	1.2916	0.19649
11	107844200	108437037	606	20	5.3775e-05	2.9703e-09	5.4501e-05	0.98669	0.32379
11	108437037	109866116	1667	50	4.2396e-05	7.6682e-09	8.7568e-05	0.48415	0.62828
11	109866116	111114397	2160	50	-7.3545e-05	8.2912e-09	9.1056e-05	-0.80769	0.41927
11	111114397	112459488	1439	50	3.5116e-05	8.4861e-09	9.212e-05	0.3812	0.70305
11	112459488	114257728	3047	50	5.4591e-05	9.5835e-09	9.7895e-05	0.55765	0.57708
11	114257728	114830666	989	44	-7.2443e-05	4.7513e-09	6.8929e-05	-1.051	0.29327
11	114830666	116383348	2339	50	3.7011e-06	8.2542e-09	9.0853e-05	0.040737	0.96751
11	116383348	117747110	2635	50	-4.3916e-06	6.8472e-09	8.2748e-05	-0.053072	0.95767
11	117747110	119215476	2222	50	0.00016678	9.7659e-09	9.8823e-05	1.6877	0.091467
11	119215476	120766806	2778	50	1.0535e-05	8.1125e-09	9.007e-05	0.11697	0.90689
11	120766806	121175943	738	39	4.6826e-05	5.6601e-09	7.5233e-05	0.62241	0.53367
11	121175943	122591910	1998	50	-9.6793e-05	7.8047e-09	8.8344e-05	-1.0956	0.27324
11	122591910	123500117	1707	50	-3.8647e-05	7.7523e-09	8.8047e-05	-0.43893	0.66071
11	123500117	124495528	2171	50	0.00010097	8.4493e-09	9.192e-05	1.0984	0.27201
11	124495528	126311320	3454	50	2.6521e-05	8.0895e-09	8.9942e-05	0.29487	0.7681
11	126311320	127316679	2091	50	-1.0979e-05	7.6232e-09	8.7311e-05	-0.12574	0.89994
11	127316679	128188537	1430	50	0.00011651	7.1405e-09	8.4502e-05	1.3788	0.16797
11	128188537	130342575	3505	50	3.3285e-05	8.5254e-09	9.2333e-05	0.36049	0.71848
11	130342575	131074612	1458	50	4.68e-05	8.3667e-09	9.1469e-05	0.51165	0.6089
11	131074612	133000046	3689	50	-9.4592e-05	8.6329e-09	9.2913e-05	-1.0181	0.30865
11	133000046	134205993	1903	50	5.4159e-05	8.2284e-09	9.0711e-05	0.59705	0.55047
11	134205993	134946452	2088	50	1.4256e-06	7.9752e-09	8.9304e-05	0.015964	0.98726
12	61107	1080331	1609	50	4.8049e-05	7.721e-09	8.7869e-05	0.54683	0.5845
12	1080331	2544786	2331	50	-1.9942e-05	8.468e-09	9.2022e-05	-0.21671	0.82844
12	2544786	3677037	2189	50	-6.3051e-05	7.4373e-09	8.624e-05	-0.73111	0.46471
12	3677037	4417679	1398	50	-6.0343e-05	7.2741e-09	8.5289e-05	-0.70751	0.47925
12	4417679	5321472	1602	50	-2.1621e-05	8.1998e-09	9.0553e-05	-0.23876	0.81129
12	5321472	6419753	2148	50	9.0686e-05	7.5764e-09	8.7042e-05	1.0419	0.29748
12	6419753	8377536	2358	50	2.0064e-05	8.3505e-09	9.1381e-05	0.21957	0.82621
12	8377536	9031395	729	50	0.000141	7.0467e-09	8.3944e-05	1.6797	0.093011
12	9031395	10481534	2306	50	-0.0002774	9.7873e-09	9.8931e-05	-2.8039	0.0050481
12	10481534	11754846	2274	50	-6.0719e-05	6.8028e-09	8.2479e-05	-0.73618	0.46162
12	11754846	12733528	1844	50	-1.6225e-05	7.2764e-09	8.5302e-05	-0.19021	0.84914
12	12733528	15241484	4367	50	1.6156e-05	8.6854e-09	9.3195e-05	0.17336	0.86237
12	15241484	16310460	1005	50	0.00011696	7.8079e-09	8.8362e-05	1.3236	0.18563
12	16310460	18087873	2630	50	-4.8145e-05	7.2527e-09	8.5163e-05	-0.56534	0.57185
12	18087873	20863943	5510	50	-5.1846e-05	7.0727e-09	8.4099e-05	-0.61648	0.53758
12	20863943	23820634	4943	50	-4.5122e-05	7.6232e-09	8.7311e-05	-0.5168	0.6053
12	23820634	25371083	2857	50	2.1002e-05	7.4606e-09	8.6375e-05	0.24315	0.80789
12	25371083	27799773	4687	50	-5.4566e-05	7.7959e-09	8.8294e-05	-0.618	0.53658
12	27799773	29651255	3339	50	-7.8667e-05	8.5442e-09	9.2435e-05	-0.85105	0.39474
12	29651255	30512406	2410	50	-0.00012333	7.9031e-09	8.8899e-05	-1.3873	0.16535
12	30512406	32165592	3566	50	-7.8463e-06	6.9742e-09	8.3511e-05	-0.093955	0.92514
12	32165592	33076989	2390	50	-2.4647e-07	7.5131e-09	8.6678e-05	-0.0028435	0.99773
12	33076989	37856717	3085	50	3.8556e-05	7.6078e-09	8.7223e-05	0.44203	0.65846
12	37856717	39227169	1861	35	6.3572e-05	6.0226e-09	7.7605e-05	0.81917	0.41269
12	39227169	40816185	2270	50	-0.000135	8.2995e-09	9.1102e-05	-1.4819	0.13838
12	40816185	41658586	1635	50	-0.0001233	7.3962e-09	8.6001e-05	-1.4338	0.15164
12	41658586	43984474	4515	50	3.8461e-05	8.014e-09	8.9521e-05	0.42963	0.66746
12	43984474	46024229	2559	50	6.6767e-05	7.1451e-09	8.4529e-05	0.78987	0.4296
12	46024229	47714793	2306	50	4.6051e-05	7.9773e-09	8.9316e-05	0.51559	0.60614
12	47714793	49001866	2973	50	-4.6672e-06	7.9093e-09	8.8934e-05	-0.052479	0.95815
12	49001866	51776494	3170	50	5.1203e-06	9.9436e-09	9.9718e-05	0.051348	0.95905
12	51776494	53039004	2440	50	2.5653e-05	8.2625e-09	9.0899e-05	0.28222	0.77778
12	53039004	54778823	2401	50	8.584e-06	8.3238e-09	9.1235e-05	0.094087	0.92504
12	54778823	55665837	1538	50	4.8782e-05	7.3028e-09	8.5456e-05	0.57085	0.5681
12	55665837	57548860	1996	50	8.3463e-05	7.9e-09	8.8882e-05	0.93903	0.34771
12	57548860	59308666	2071	50	-6.1203e-05	8.3678e-09	9.1476e-05	-0.66906	0.50346
12	59308666	61123729	2496	50	-1.2697e-05	7.2756e-09	8.5297e-05	-0.14885	0.88167
12	61123729	64032461	5501	50	-6.9159e-05	7.1088e-09	8.4314e-05	-0.82025	0.41207
12	64032461	65559695	2006	50	-3.9682e-05	8.1522e-09	9.0289e-05	-0.4395	0.6603
12	65559695	67181144	2197	50	-7.8947e-05	8.4511e-09	9.193e-05	-0.85877	0.39047
12	67181144	67909729	1321	50	4.5156e-05	7.141e-09	8.4504e-05	0.53436	0.59309
12	67909729	69826542	3180	50	-9.967e-05	9.5425e-09	9.7685e-05	-1.0203	0.30758
12	69826542	70957987	2448	50	3.4425e-05	7.7781e-09	8.8193e-05	0.39034	0.69629
12	70957987	72645075	2537	50	-2.1996e-05	7.5084e-09	8.6651e-05	-0.25384	0.79962
12	72645075	73818454	1940	50	1.2152e-05	7.2243e-09	8.4996e-05	0.14298	0.88631
12	73818454	76511314	4057	50	8.8524e-06	7.6062e-09	8.7214e-05	0.1015	0.91915
12	76511314	78570570	3636	50	-8.1167e-06	7.5068e-09	8.6642e-05	-0.093681	0.92536
12	78570570	80448150	1908	50	-3.424e-05	7.4317e-09	8.6207e-05	-0.39719	0.69123
12	80448150	81467767	1592	50	-1.3533e-06	6.9194e-09	8.3183e-05	-0.016269	0.98702
12	81467767	83502666	3207	50	0.00012334	7.2768e-09	8.5304e-05	1.4459	0.14819
12	83502666	84303844	1565	50	-4.1781e-05	5.2907e-09	7.2737e-05	-0.57441	0.56569
12	84303844	85990426	2238	50	-1.8587e-05	7.5511e-09	8.6897e-05	-0.2139	0.83063
12	85990426	89682122	4868	50	1.361e-05	7.4355e-09	8.623e-05	0.15783	0.87459
12	89682122	92066155	3071	50	-6.3892e-05	8.103e-09	9.0017e-05	-0.70978	0.47784
12	92066155	94514567	4100	50	2.5308e-05	7.1911e-09	8.48e-05	0.29844	0.76537
12	94514567	96020785	3345	50	-0.00013829	7.6586e-09	8.7513e-05	-1.5802	0.11405
12	96020785	97108839	2149	50	0.00021911	8.3859e-09	9.1574e-05	2.3927	0.016725
12	97108839	99305987	3711	50	-3.3443e-05	7.6312e-09	8.7357e-05	-0.38283	0.70185
12	99305987	101447641	3059	50	-5.1006e-05	6.884e-09	8.297e-05	-0.61475	0.53872
12	101447641	101862690	542	35	3.022e-05	3.2818e-09	5.7287e-05	0.52752	0.59783
12	101862690	102964986	1485	50	7.7493e-05	8.8988e-09	9.4334e-05	0.82148	0.41137
12	102964986	104848696	3546	50	8.2838e-05	8.5098e-09	9.2249e-05	0.89798	0.36919
12	104848696	106436213	3020	50	4.1284e-05	7.5828e-09	8.7079e-05	0.4741	0.63543
12	106436213	106958748	800	50	-8.202e-05	5.8779e-09	7.6667e-05	-1.0698	0.2847
12	106958748	109025901	3509	50	3.362e-05	7.6645e-09	8.7547e-05	0.38402	0.70096
12	109025901	110336719	2035	50	1.753e-05	8.1911e-09	9.0505e-05	0.1937	0.84641
12	110336719	113263518	2051	50	-0.00025377	1.062e-08	0.00010306	-2.4624	0.013799
12	113263518	113986709	1076	50	-5.1184e-05	6.9284e-09	8.3237e-05	-0.61492	0.53861
12	113986709	115036602	2444	50	-6.6969e-05	8.105e-09	9.0028e-05	-0.74387	0.45695
12	115036602	115503216	905	50	-2.0825e-05	6.881e-09	8.2952e-05	-0.25105	0.80178
12	115503216	117087471	2838	50	-3.9151e-05	7.9026e-09	8.8896e-05	-0.44041	0.65964
12	117087471	118135375	1728	50	2.0089e-05	7.183e-09	8.4753e-05	0.23703	0.81263
12	118135375	119754110	3144	50	4.6842e-05	7.125e-09	8.441e-05	0.55493	0.57894
12	119754110	122007651	3605	50	6.9047e-05	7.4813e-09	8.6495e-05	0.79828	0.42471
12	122007651	124977980	3935	50	-0.00010616	8.4334e-09	9.1834e-05	-1.1561	0.24766
12	124977980	126445505	3054	50	-0.0001522	7.2084e-09	8.4902e-05	-1.7927	0.073021
12	126445505	127875098	3072	50	-1.1828e-05	7.3141e-09	8.5522e-05	-0.13831	0.89
12	127875098	129237297	3139	50	6.6514e-05	7.1902e-09	8.4795e-05	0.7844	0.4328
12	129237297	130377921	2838	50	5.8771e-06	7.6691e-09	8.7573e-05	0.067111	0.94649
12	130377921	131786751	3633	50	-1.8248e-05	7.4067e-09	8.6062e-05	-0.21203	0.83208
12	131786751	132807034	1814	50	-0.00013259	7.7137e-09	8.7828e-05	-1.5097	0.13112
12	132807034	133841511	1724	50	-4.0614e-05	8.9053e-09	9.4368e-05	-0.43038	0.66692
13	19020013	20686720	2798	50	-2.6588e-05	7.8376e-09	8.853e-05	-0.30033	0.76393
13	20686720	22242174	2991	50	2.3206e-05	7.5285e-09	8.6767e-05	0.26745	0.78912
13	22242174	23594702	3095	50	-6.4683e-05	7.8536e-09	8.862e-05	-0.72988	0.46546
13	23594702	24531937	2576	50	-8.007e-05	7.818e-09	8.842e-05	-0.90557	0.36517
13	24531937	25784362	3225	50	-1.5547e-05	7.4901e-09	8.6545e-05	-0.17964	0.85743
13	25784362	27284362	2351	50	5.0601e-05	7.7567e-09	8.8072e-05	0.57454	0.5656
13	27284362	29257551	4035	50	-5.8425e-05	7.4447e-09	8.6282e-05	-0.67713	0.49832
13	29257551	30483267	2469	50	1.2321e-05	7.269e-09	8.5259e-05	0.14451	0.8851
13	30483267	32301815	3430	50	0.00013266	7.6359e-09	8.7384e-05	1.5182	0.12897
13	32301815	33776903	2240	50	-1.6932e-05	7.8886e-09	8.8818e-05	-0.19064	0.84881
13	33776903	35026464	1906	50	1.9436e-05	8.0992e-09	8.9996e-05	0.21597	0.82901
13	35026464	36046367	1145	50	-3.1149e-05	6.943e-09	8.3325e-05	-0.37383	0.70853
13	36046367	37498185	2678	50	-0.00013872	8.3254e-09	9.1243e-05	-1.5203	0.12843
13	37498185	38878163	2785	50	3.0222e-05	8.0141e-09	8.9521e-05	0.3376	0.73567
13	38878163	41069263	3602	50	-7.519e-05	8.2242e-09	9.0688e-05	-0.82911	0.40704
13	41069263	43101027	2943	50	5.0955e-05	1.1216e-08	0.00010591	0.48114	0.63042
13	43101027	44901409	2887	50	6.7542e-05	1.0152e-08	0.00010076	0.67036	0.50263
13	44901409	46495214	2129	50	-0.00014995	8.0446e-09	8.9692e-05	-1.6718	0.094564
13	46495214	47431079	1473	50	5.9377e-05	8.6896e-09	9.3218e-05	0.63696	0.52415
13	47431079	49383962	2948	50	-3.0083e-05	7.2154e-09	8.4943e-05	-0.35416	0.72322
13	49383962	51591091	3211	50	7.3093e-05	8.6825e-09	9.318e-05	0.78442	0.43279
13	51591091	53339622	1484	50	-9.8382e-05	7.4103e-09	8.6083e-05	-1.1429	0.25309
13	53339622	54682864	2123	50	-0.00015206	9.2109e-09	9.5973e-05	-1.5844	0.11311
13	54682864	55817131	1942	50	0.00010197	7.7977e-09	8.8305e-05	1.1548	0.24819
13	55817131	57554217	2157	50	0.00011634	6.1404e-09	7.836e-05	1.4847	0.13763
13	57554217	58410626	1190	42	8.0199e-05	4.7195e-09	6.8699e-05	1.1674	0.24305
13	58410626	59302271	1408	45	-1.3875e-05	5.6732e-09	7.5321e-05	-0.18422	0.85384
13	59302271	60854778	2578	50	-4.3725e-05	8.0539e-09	8.9743e-05	-0.48722	0.6261
13	60854778	61591949	1573	50	3.9468e-05	6.8235e-09	8.2605e-05	0.47779	0.6328
13	61591949	63971559	4730	50	1.0607e-06	7.186e-09	8.477e-05	0.012513	0.99002
13	63971559	65200602	2616	50	7.535e-06	6.8263e-09	8.2621e-05	0.091199	0.92733
13	65200602	67844453	3678	50	6.3682e-06	7.5433e-09	8.6852e-05	0.073322	0.94155
13	67844453	70724516	5713	50	-3.2392e-06	7.158e-09	8.4605e-05	-0.038286	0.96946
13	70724516	71526791	1681	50	-3.7226e-05	7.2608e-09	8.521e-05	-0.43687	0.6622
13	71526791	73934089	3876	50	5.0112e-06	8.1424e-09	9.0235e-05	0.055535	0.95571
13	73934089	75670143	3131	50	0.00024216	7.9801e-09	8.9331e-05	2.7108	0.0067116
13	75670143	77410555	3156	50	-7.6565e-06	7.779e-09	8.8198e-05	-0.08681	0.93082
13	77410555	78808813	1967	50	-1.108e-05	7.2954e-09	8.5413e-05	-0.12972	0.89678
13	78808813	80585676	2411	50	-1.2494e-05	7.2482e-09	8.5136e-05	-0.14676	0.88332
13	80585676	82581814	3468	50	1.3563e-05	7.2525e-09	8.5162e-05	0.15926	0.87347
13	82581814	84133144	2567	50	-1.3576e-05	6.9366e-09	8.3286e-05	-0.16301	0.87051
13	84133144	85610916	2562	50	-2.1722e-05	7.766e-09	8.8125e-05	-0.24649	0.8053
13	85610916	88559882	5423	50	-0.00014477	7.5685e-09	8.6997e-05	-1.6641	0.096096
13	88559882	90521311	3125	50	-5.0783e-05	7.6366e-09	8.7387e-05	-0.58112	0.56116
13	90521311	93129691	4759	50	-7.183e-05	7.182e-09	8.4747e-05	-0.84758	0.39667
13	93129691	93586455	611	35	-6.2669e-05	4.9571e-09	7.0407e-05	-0.8901	0.37341
13	93586455	96087558	4920	50	4.027e-05	7.1373e-09	8.4483e-05	0.47667	0.6336
13	96087558	97519210	1743	50	8.3754e-05	7.4207e-09	8.6144e-05	0.97226	0.33092
13	97519210	98938919	1813	50	-6.2642e-05	7.3107e-09	8.5502e-05	-0.73264	0.46378
13	98938919	100574095	3146	50	-2.5014e-05	9.2913e-09	9.6391e-05	-0.2595	0.79525
13	100574095	102300523	3068	50	4.9572e-05	7.8839e-09	8.8792e-05	0.55829	0.57664
13	102300523	104066710	3242	50	7.3628e-05	7.9921e-09	8.9399e-05	0.82359	0.41017
13	104066710	104844114	1482	50	0.00013341	8.1154e-09	9.0086e-05	1.4809	0.13862
13	104844114	106247554	2578	50	-4.1015e-05	6.701e-09	8.186e-05	-0.50104	0.61634
13	106247554	106750000	1177	50	6.4035e-05	7.7711e-09	8.8154e-05	0.7264	0.46759
13	106750000	108189877	2378	50	0.00011993	7.6819e-09	8.7646e-05	1.3684	0.17119
13	108189877	109121210	1849	50	3.1135e-05	7.7601e-09	8.8091e-05	0.35344	0.72376
13	109121210	109815112	1510	50	-6.6325e-05	8.0925e-09	8.9958e-05	-0.73729	0.46095
13	109815112	111232073	3304	50	6.984e-05	7.6816e-09	8.7645e-05	0.79685	0.42554
13	111232073	112247592	2213	50	3.2848e-05	8.2444e-09	9.0799e-05	0.36176	0.71753
13	112247592	113572488	2152	50	5.9972e-05	7.5392e-09	8.6829e-05	0.69069	0.48976
13	113572488	115109853	2481	50	-9.4273e-06	7.1469e-09	8.4539e-05	-0.11151	0.91121
14	19002084	21589402	2779	50	3.9935e-05	7.4879e-09	8.6533e-05	0.46151	0.64444
14	21589402	23018665	2300	50	8.3171e-05	7.8933e-09	8.8844e-05	0.93614	0.3492
14	23018665	24905123	2998	50	1.9769e-05	7.1584e-09	8.4607e-05	0.23366	0.81525
14	24905123	26135686	2686	50	-3.7829e-05	7.2083e-09	8.4902e-05	-0.44556	0.65591
14	26135686	28466533	3522	50	-4.4254e-06	7.7622e-09	8.8104e-05	-0.050229	0.95994
14	28466533	29972145	2075	50	8.343e-05	8.5464e-09	9.2447e-05	0.90246	0.36681
14	29972145	32383265	3084	50	1.6711e-05	7.8922e-09	8.8838e-05	0.18811	0.85079
14	32383265	34846251	4588	50	4.0307e-05	7.4623e-09	8.6385e-05	0.4666	0.64079
14	34846251	35859593	1995	50	-0.00024179	8.642e-09	9.2963e-05	-2.6009	0.0092976
14	35859593	38667725	3512	50	6.0391e-05	8.1957e-09	9.053e-05	0.66708	0.50472
14	38667725	40341990	2911	50	4.2865e-05	8.4289e-09	9.1809e-05	0.46689	0.64058
14	40341990	41615502	2907	50	-5.4076e-05	7.013e-09	8.3744e-05	-0.64573	0.51845
14	41615502	43137389	2479	50	-2.0894e-05	7.7398e-09	8.7976e-05	-0.2375	0.81227
14	43137389	44543227	2506	50	1.489e-05	8.0044e-09	8.9467e-05	0.16643	0.86782
14	44543227	46081896	2087	50	-6.1171e-05	7.5898e-09	8.712e-05	-0.70214	0.48259
14	46081896	46749130	1234	36	2.4389e-05	4.8478e-09	6.9627e-05	0.35029	0.72612
14	46749130	48573586	3445	50	1.6794e-05	7.3619e-09	8.5802e-05	0.19573	0.84482
14	48573586	49005471	851	26	-2.4523e-06	4.4917e-09	6.702e-05	-0.036591	0.97081
14	49005471	50507760	2317	50	2.8397e-05	9.1329e-09	9.5566e-05	0.29714	0.76636
14	50507760	51493572	1531	50	0.0001375	9.1053e-09	9.5422e-05	1.441	0.14958
14	51493572	53474383	3859	50	5.1439e-05	8.4412e-09	9.1876e-05	0.55987	0.57557
14	53474383	53997831	1003	42	6.5123e-05	4.2473e-09	6.5172e-05	0.99926	0.31767
14	53997831	55233681	1616	50	8.8003e-06	8.2458e-09	9.0806e-05	0.096913	0.9228
14	55233681	56216880	1693	50	-4.7556e-05	7.3601e-09	8.5791e-05	-0.55433	0.57935
14	56216880	57481262	2473	50	-0.00011061	8.0634e-09	8.9796e-05	-1.2318	0.21804
14	57481262	59448336	3098	50	8.9806e-06	7.3707e-09	8.5853e-05	0.1046	0.91669
14	59448336	61680424	3061	50	-0.00010858	7.7397e-09	8.7976e-05	-1.2342	0.21712
14	61680424	63790015	3505	50	-6.1904e-06	8.0585e-09	8.9769e-05	-0.068959	0.94502
14	63790015	65220298	1776	50	3.7767e-05	9.1733e-09	9.5777e-05	0.39432	0.69335
14	65220298	66399555	1840	50	1.2166e-05	7.987e-09	8.937e-05	0.13613	0.89172
14	66399555	67992317	1986	50	-5.1548e-05	8.5057e-09	9.2226e-05	-0.55893	0.57621
14	67992317	71131957	5172	50	5.9983e-05	9.2588e-09	9.6223e-05	0.62337	0.53304
14	71131957	72889615	2733	50	-8.4575e-06	8.2697e-09	9.0938e-05	-0.093003	0.9259
14	72889615	76444767	5219	50	3.7459e-05	7.7946e-09	8.8287e-05	0.42429	0.67136
14	76444767	77229472	1502	50	-4.1857e-05	8.2873e-09	9.1035e-05	-0.45979	0.64566
14	77229472	78561945	2804	50	-4.7968e-05	7.5945e-09	8.7146e-05	-0.55043	0.58203
14	78561945	80186579	2187	50	1.6726e-05	6.8518e-09	8.2776e-05	0.20206	0.83987
14	80186579	81579714	2394	50	3.2118e-06	7.1402e-09	8.45e-05	0.03801	0.96968
14	81579714	83138097	2364	50	5.6791e-05	9.2897e-09	9.6383e-05	0.58922	0.55571
14	83138097	84241633	2004	50	-3.3392e-05	7.5475e-09	8.6876e-05	-0.38436	0.70071
14	84241633	85746319	2656	50	5.2844e-05	7.005e-09	8.3696e-05	0.63137	0.5278
14	85746319	86647002	1464	50	-1.5472e-05	7.4993e-09	8.6598e-05	-0.17867	0.8582
14	86647002	87635341	1635	50	3.3484e-06	7.9643e-09	8.9243e-05	0.03752	0.97007
14	87635341	89497643	3052	50	0.00011387	9.4769e-09	9.7349e-05	1.1697	0.24211
14	89497643	91296860	3149	50	4.0999e-05	8.5202e-09	9.2305e-05	0.44417	0.65692
14	91296860	93132299	3405	50	9.7501e-06	9.1739e-09	9.5781e-05	0.1018	0.91892
14	93132299	94325285	1916	50	0.00014839	8.4711e-09	9.2039e-05	1.6122	0.10691
14	94325285	95750867	3548	50	1.7188e-05	7.3995e-09	8.6021e-05	0.19982	0.84162
14	95750867	96262415	1381	50	8.5033e-05	7.716e-09	8.7841e-05	0.96804	0.33302
14	96262415	98341162	3614	50	-1.7394e-06	7.8536e-09	8.8621e-05	-0.019628	0.98434
14	98341162	99138532	1828	50	2.7563e-06	7.6861e-09	8.767e-05	0.03144	0.97492
14	99138532	101534307	3753	50	-3.2398e-06	7.9892e-09	8.9383e-05	-0.036246	0.97109
14	101534307	103012102	2240	50	-2.387e-05	7.652e-09	8.7476e-05	-0.27288	0.78494
14	103012102	105001723	3101	50	-1.761e-05	9.746e-09	9.8722e-05	-0.17838	0.85843
14	105001723	106340358	1564	50	4.135e-05	8.6717e-09	9.3122e-05	0.44404	0.65702
14	106340358	107289454	635	27	-5.1071e-05	4.809e-09	6.9347e-05	-0.73646	0.46145
15	20001200	21131604	63	4	-5.3971e-06	6.8529e-10	2.6178e-05	-0.20617	0.83666
15	21131604	24195127	1004	50	8.9629e-05	8.2585e-09	9.0876e-05	0.98628	0.324
15	24195127	25108590	2980	50	-3.4789e-05	7.6193e-09	8.7288e-05	-0.39855	0.69023
15	25108590	27298112	4056	50	-1.017e-05	7.2404e-09	8.5091e-05	-0.11952	0.90486
15	27298112	29338502	2484	50	1.2819e-05	7.8673e-09	8.8698e-05	0.14452	0.88509
15	29338502	30165568	1314	50	-3.2055e-05	8.2068e-09	9.0591e-05	-0.35385	0.72345
15	30165568	31591821	1429	50	-6.5095e-05	7.5159e-09	8.6694e-05	-0.75085	0.45274
15	31591821	32441811	1271	50	-3.637e-05	8.0009e-09	8.9448e-05	-0.4066	0.6843
15	32441811	34015425	2598	50	-1.8801e-05	7.2731e-09	8.5282e-05	-0.22046	0.82551
15	34015425	35083251	1898	50	7.0496e-05	7.4943e-09	8.657e-05	0.81433	0.41545
15	35083251	37456502	3878	50	-8.8648e-06	8.2244e-09	9.0688e-05	-0.09775	0.92213
15	37456502	38530777	1838	50	-4.9787e-05	7.6594e-09	8.7518e-05	-0.56887	0.56944
15	38530777	40384132	3189	50	-0.00014131	8.7351e-09	9.3462e-05	-1.5119	0.13055
15	40384132	41177514	1073	50	6.4145e-05	7.6743e-09	8.7603e-05	0.73222	0.46403
15	41177514	42776399	2225	50	4.2734e-05	8.7634e-09	9.3613e-05	0.4565	0.64803
15	42776399	44198049	1012	36	2.7142e-05	5.3673e-09	7.3262e-05	0.37048	0.71103
15	44198049	46618787	2455	50	5.715e-05	8.6937e-09	9.324e-05	0.61293	0.53992
15	46618787	48136048	2564	50	-3.07e-05	8.3404e-09	9.1326e-05	-0.33616	0.73675
15	48136048	50008043	1951	50	7.377e-05	7.013e-09	8.3744e-05	0.8809	0.37837
15	50008043	51677560	2794	50	-7.0907e-06	7.2989e-09	8.5434e-05	-0.082997	0.93385
15	51677560	53069096	1797	50	-2.1297e-06	7.6384e-09	8.7398e-05	-0.024368	0.98056
15	53069096	54508528	2875	50	-1.7237e-05	7.8717e-09	8.8723e-05	-0.19428	0.84596
15	54508528	55136269	1379	50	-2.5616e-05	7.4596e-09	8.6369e-05	-0.29659	0.76678
15	55136269	56901773	3549	50	6.8556e-06	7.676e-09	8.7613e-05	0.078249	0.93763
15	56901773	58441366	2346	50	-4.8643e-05	7.8018e-09	8.8328e-05	-0.55071	0.58183
15	58441366	59694116	2058	50	2.5632e-05	6.8731e-09	8.2904e-05	0.30917	0.75719
15	59694116	61265836	2569	50	-5.9375e-07	8.8706e-09	9.4184e-05	-0.0063042	0.99497
15	61265836	63215222	3227	50	-7.8123e-05	7.9161e-09	8.8972e-05	-0.87806	0.37991
15	63215222	65104668	2435	50	-8.1904e-05	8.5099e-09	9.2249e-05	-0.88785	0.37462
15	65104668	67094767	2871	50	-1.2437e-05	7.7352e-09	8.795e-05	-0.14141	0.88755
15	67094767	69017999	2913	50	8.0008e-05	9.0073e-09	9.4907e-05	0.84302	0.39922
15	69017999	70133341	1178	50	8.0878e-07	8.7068e-09	9.331e-05	0.0086677	0.99308
15	70133341	71922649	2843	50	3.0059e-05	8.1043e-09	9.0024e-05	0.3339	0.73845
15	71922649	73628714	1374	50	3.4577e-05	7.5978e-09	8.7165e-05	0.39668	0.69161
15	73628714	76398624	2798	50	-4.421e-05	8.6646e-09	9.3084e-05	-0.47495	0.63482
15	76398624	78516053	2998	50	0.00014385	8.8754e-09	9.4209e-05	1.5269	0.12678
15	78516053	80860978	4613	50	-2.8867e-06	7.1208e-09	8.4385e-05	-0.034208	0.97271
15	80860978	84260468	3660	50	-1.0192e-06	8.4887e-09	9.2134e-05	-0.011062	0.99117
15	84260468	86652905	3844	50	-3.9638e-05	8.6961e-09	9.3253e-05	-0.42506	0.67079
15	86652905	88369943	3322	50	3.3375e-05	7.8413e-09	8.8551e-05	0.3769	0.70625
15	88369943	90475551	3187	50	6.2139e-05	7.4497e-09	8.6312e-05	0.71993	0.47157
15	90475551	92164392	3253	50	0.00011384	8.2995e-09	9.1102e-05	1.2496	0.21143
15	92164392	93780902	3476	50	-3.4354e-05	7.3564e-09	8.577e-05	-0.40054	0.68876
15	93780902	94924330	2856	50	5.3249e-05	8.4796e-09	9.2085e-05	0.57826	0.56309
15	94924330	96141596	2318	50	-3.4055e-05	7.2962e-09	8.5418e-05	-0.39869	0.69012
15	96141596	98030910	3087	50	8.098e-06	7.2127e-09	8.4927e-05	0.095352	0.92404
15	98030910	99244059	2880	50	4.2381e-05	7.9599e-09	8.9218e-05	0.47503	0.63477
15	99244059	100636847	2900	50	-1.2797e-06	7.6477e-09	8.7451e-05	-0.014633	0.98832
15	100636847	101552694	2040	50	-0.00014832	8.3395e-09	9.1321e-05	-1.6241	0.10435
15	101552694	102520966	1766	50	-5.732e-05	7.3893e-09	8.5961e-05	-0.66682	0.50489
16	60054	1207206	2355	50	0.00012229	7.3211e-09	8.5564e-05	1.4293	0.15293
16	1207206	2764829	2670	50	-7.3657e-05	7.6325e-09	8.7364e-05	-0.8431	0.39917
16	2764829	4001196	1766	50	7.0768e-05	7.119e-09	8.4374e-05	0.83874	0.40162
16	4001196	5118345	1891	50	1.8107e-05	9.4791e-09	9.7361e-05	0.18598	0.85246
16	5118345	5891580	2076	50	1.3552e-05	7.4392e-09	8.6251e-05	0.15712	0.87515
16	5891580	6893551	2763	50	-4.2028e-05	7.7205e-09	8.7866e-05	-0.47831	0.63243
16	6893551	7529121	2239	50	-8.1599e-05	8.188e-09	9.0488e-05	-0.90177	0.36718
16	7529121	8338519	2526	50	-1.1395e-05	8.2971e-09	9.1089e-05	-0.12509	0.90045
16	8338519	9799419	3720	50	4.8878e-06	7.6306e-09	8.7353e-05	0.055954	0.95538
16	9799419	10426032	1599	50	-1.0312e-05	7.5736e-09	8.7026e-05	-0.11849	0.90568
16	10426032	11520161	2546	50	-0.00020439	1.1146e-08	0.00010557	-1.936	0.052871
16	11520161	12613098	2103	50	-7.1397e-05	9.2501e-09	9.6177e-05	-0.74235	0.45788
16	12613098	13154437	1581	50	-3.3424e-05	8.5697e-09	9.2573e-05	-0.36105	0.71806
16	13154437	14464002	2542	50	9.0753e-07	8.1709e-09	9.0393e-05	0.01004	0.99199
16	14464002	16154060	1359	50	4.0208e-05	8.3191e-09	9.1209e-05	0.44083	0.65933
16	16154060	17644749	1809	50	9.6424e-05	7.7232e-09	8.7881e-05	1.0972	0.27255
16	17644749	18643607	991	50	1.0093e-05	7.6436e-09	8.7428e-05	0.11545	0.90809
16	18643607	20150571	2243	50	-8.9102e-05	7.6519e-09	8.7475e-05	-1.0186	0.30839
16	20150571	22448904	2172	50	-7.2838e-05	7.7952e-09	8.829e-05	-0.82498	0.40938
16	22448904	24136875	2230	50	1.5727e-05	7.6782e-09	8.7626e-05	0.17947	0.85757
16	24136875	25986862	3635	50	6.9812e-05	8.553e-09	9.2482e-05	0.75486	0.45033
16	25986862	27445755	3080	50	-5.3969e-05	7.8756e-09	8.8745e-05	-0.60813	0.5431
16	27445755	29036613	1429	50	-6.3565e-05	1.1609e-08	0.00010775	-0.58996	0.55522
16	29036613	31382943	1858	50	-1.3228e-05	8.253e-09	9.0846e-05	-0.14561	0.88423
16	31382943	46399473	873	45	-0.0001169	5.6973e-09	7.5481e-05	-1.5487	0.12144
16	46399473	49007926	1511	50	-3.6575e-05	8.2036e-09	9.0574e-05	-0.40381	0.68635
16	49007926	52035823	4433	50	-3.925e-05	1.5622e-08	0.00012499	-0.31403	0.7535
16	52035823	53382572	2098	50	-3.1286e-05	7.9547e-09	8.9189e-05	-0.35078	0.72575
16	53382572	55903774	4664	50	6.6715e-06	7.4193e-09	8.6135e-05	0.077454	0.93826
16	55903774	57664330	2883	50	-9.87e-06	7.7912e-09	8.8268e-05	-0.11182	0.91097
16	57664330	59045405	2776	50	-4.1587e-05	7.8779e-09	8.8757e-05	-0.46855	0.63939
16	59045405	60745694	2855	50	3.5766e-05	8.115e-09	9.0083e-05	0.39703	0.69135
16	60745694	62229849	1828	50	2.2376e-05	8.0076e-09	8.9485e-05	0.25005	0.80255
16	62229849	63691589	2300	50	5.7439e-05	7.3201e-09	8.5558e-05	0.67135	0.502
16	63691589	65938566	3931	50	6.8371e-05	8.1476e-09	9.0264e-05	0.75745	0.44878
16	65938566	68841363	2903	50	-6.2381e-05	8.0744e-09	8.9858e-05	-0.69422	0.48755
16	68841363	71054028	2134	50	-0.00014899	8.5311e-09	9.2364e-05	-1.613	0.10674
16	71054028	72935150	2136	50	3.6746e-05	8.8128e-09	9.3876e-05	0.39143	0.69548
16	72935150	74971503	3205	50	-6.9094e-05	8.1761e-09	9.0422e-05	-0.76413	0.44479
16	74971503	75977954	1630	50	9.085e-05	8.1849e-09	9.047e-05	1.0042	0.31528
16	75977954	77523678	3700	50	4.624e-05	8.509e-09	9.2244e-05	0.50127	0.61618
16	77523678	78456292	3027	50	2.5274e-05	8.0022e-09	8.9455e-05	0.28253	0.77754
16	78456292	79134815	2068	50	6.4759e-05	7.4549e-09	8.6342e-05	0.75003	0.45324
16	79134815	80297374	2857	50	-2.6992e-05	8.3122e-09	9.1171e-05	-0.29605	0.76719
16	80297374	81772536	3507	50	4.037e-06	8.3227e-09	9.1229e-05	0.044252	0.9647
16	81772536	82747728	2423	50	4.7854e-05	7.8608e-09	8.8661e-05	0.53974	0.58938
16	82747728	83477208	2378	50	2.8427e-06	9.6184e-09	9.8073e-05	0.028986	0.97688
16	83477208	84445883	2978	50	-1.0713e-05	7.0578e-09	8.4011e-05	-0.12752	0.89853
16	84445883	85148685	2207	50	4.5955e-05	7.607e-09	8.7218e-05	0.5269	0.59827
16	85148685	86156599	2230	50	3.511e-05	8.6802e-09	9.3167e-05	0.37684	0.70629
16	86156599	86815411	1854	50	5.9027e-05	8.4863e-09	9.2121e-05	0.64075	0.52168
16	86815411	87647349	1554	50	4.5789e-05	8.3995e-09	9.1649e-05	0.49961	0.61735
16	87647349	89041165	3574	50	-5.9315e-05	8.2063e-09	9.0589e-05	-0.65477	0.51262
16	89041165	90292812	2294	50	3.2219e-05	8.4495e-09	9.1921e-05	0.3505	0.72596
17	56	1172399	2239	50	1.1053e-05	7.5035e-09	8.6623e-05	0.1276	0.89847
17	1172399	1928731	1644	50	0.00013941	9.1617e-09	9.5717e-05	1.4565	0.14525
17	1928731	3702312	3127	50	8.9336e-05	8.2898e-09	9.1048e-05	0.9812	0.3265
17	3702312	4696261	1951	50	-0.00015272	9.5065e-09	9.7501e-05	-1.5663	0.11727
17	4696261	5741334	2098	50	8.391e-05	7.6846e-09	8.7662e-05	0.9572	0.33846
17	5741334	7317398	3116	50	2.322e-05	7.8386e-09	8.8536e-05	0.26226	0.79312
17	7317398	8306425	1449	50	-6.1053e-05	8.137e-09	9.0205e-05	-0.67682	0.49852
17	8306425	9965921	3023	50	2.5665e-05	7.899e-09	8.8876e-05	0.28877	0.77275
17	9965921	11102815	2105	50	0.00011925	7.84e-09	8.8544e-05	1.3468	0.17803
17	11102815	12534769	2433	50	4.2356e-05	7.3441e-09	8.5698e-05	0.49425	0.62113
17	12534769	13180372	1516	50	5.3682e-06	7.8388e-09	8.8537e-05	0.060632	0.95165
17	13180372	13894637	1803	50	0.00011442	7.8391e-09	8.8539e-05	1.2924	0.19623
17	13894637	15019097	2772	50	0.00011499	7.6316e-09	8.7359e-05	1.3163	0.18809
17	15019097	16412342	1692	50	6.7122e-05	7.8265e-09	8.8468e-05	0.75872	0.44802
17	16412342	18856320	2955	50	-3.1469e-05	7.7454e-09	8.8008e-05	-0.35757	0.72067
17	18856320	21290357	2077	50	0.00010374	7.3922e-09	8.5978e-05	1.2066	0.22759
17	21290357	27334244	2856	50	9.1422e-05	9.0908e-09	9.5345e-05	0.95885	0.33763
17	27334244	29786491	2246	50	-6.5808e-05	7.0472e-09	8.3948e-05	-0.78392	0.43309
17	29786491	31538425	2594	50	-7.5163e-05	8.316e-09	9.1192e-05	-0.82422	0.40981
17	31538425	32912798	3051	50	-6.8379e-05	1.0805e-08	0.00010395	-0.65781	0.51066
17	32912798	34469036	2078	50	-9.7455e-06	7.2124e-09	8.4926e-05	-0.11475	0.90864
17	34469036	36809344	1600	50	3.5531e-05	8.5543e-09	9.249e-05	0.38416	0.70086
17	36809344	38877404	2182	50	4.0737e-05	1.323e-08	0.00011502	0.35416	0.72322
17	38877404	39899810	1854	50	0.00011325	9.2436e-09	9.6144e-05	1.1779	0.23882
17	39899810	41772087	1969	50	0.0001146	1.266e-08	0.00011252	1.0185	0.30842
17	41772087	43056905	1595	50	0.00010264	7.9219e-09	8.9005e-05	1.1532	0.24883
17	43056905	45876022	4282	50	-1.6311e-05	9.6546e-09	9.8258e-05	-0.166	0.86815
17	45876022	47517400	2487	50	0.00011849	1.0973e-08	0.00010475	1.1311	0.258
17	47517400	49898957	3326	50	6.1936e-05	7.6106e-09	8.7239e-05	0.70996	0.47773
17	49898957	50719055	1249	49	0.00014219	6.0941e-09	7.8065e-05	1.8214	0.068546
17	50719055	51826118	1956	50	7.1323e-05	7.0848e-09	8.4171e-05	0.84735	0.3968
17	51826118	53599432	2896	50	6.7736e-05	7.7634e-09	8.811e-05	0.76877	0.44203
17	53599432	55357541	2672	50	-3.0048e-05	8.4903e-09	9.2143e-05	-0.3261	0.74435
17	55357541	57487512	2626	50	0.0001151	8.8747e-09	9.4205e-05	1.2217	0.2218
17	57487512	59312755	1162	50	-0.0001186	7.7143e-09	8.7831e-05	-1.3503	0.17692
17	59312755	61545589	2126	50	-1.6677e-05	8.0986e-09	8.9992e-05	-0.18531	0.85299
17	61545589	63148128	1388	50	-3.5325e-06	7.5975e-09	8.7164e-05	-0.040528	0.96767
17	63148128	64800430	3348	50	5.5257e-05	7.6836e-09	8.7656e-05	0.63038	0.52845
17	64800430	67858770	4620	50	8.4128e-05	8.1252e-09	9.014e-05	0.93331	0.35066
17	67858770	69387817	2894	50	3.3284e-05	8.1686e-09	9.038e-05	0.36827	0.71267
17	69387817	72672203	6108	50	-3.5519e-05	7.783e-09	8.8221e-05	-0.40262	0.68723
17	72672203	74375560	2209	50	0.00010377	8.3795e-09	9.1539e-05	1.1336	0.25697
17	74375560	76263413	3921	50	-3.2553e-05	7.598e-09	8.7167e-05	-0.37346	0.70881
17	76263413	77298636	2402	50	-0.00012319	7.9745e-09	8.93e-05	-1.3795	0.16774
17	77298636	78837588	3202	50	-2.418e-05	7.7185e-09	8.7855e-05	-0.27523	0.78314
17	78837588	80034408	2377	50	-1.0586e-05	7.002e-09	8.3678e-05	-0.1265	0.89933
17	80034408	81194908	2030	50	-6.6359e-05	8.9872e-09	9.4801e-05	-0.69998	0.48394
18	10644	912486	2052	50	-8.5344e-06	8.0712e-09	8.984e-05	-0.094995	0.92432
18	912486	1942911	2006	50	1.7491e-06	8.8176e-09	9.3902e-05	0.018627	0.98514
18	1942911	3891658	4328	50	1.9813e-05	8.0304e-09	8.9613e-05	0.22109	0.82502
18	3891658	5834180	3948	50	7.6331e-05	7.3028e-09	8.5456e-05	0.89321	0.37174
18	5834180	7090485	2281	50	4.7366e-06	7.3275e-09	8.5601e-05	0.055334	0.95587
18	7090485	8498931	2503	50	-3.3211e-05	6.7764e-09	8.2319e-05	-0.40344	0.68662
18	8498931	11075913	5895	50	-0.0001123	7.7838e-09	8.8226e-05	-1.2729	0.20305
18	11075913	11905440	1583	50	0.00011282	7.0832e-09	8.4162e-05	1.3405	0.18009
18	11905440	14440799	4768	50	0.00010408	8.8244e-09	9.3938e-05	1.108	0.26787
18	14440799	19485844	1164	46	3.7945e-05	8.0892e-09	8.994e-05	0.42189	0.67311
18	19485844	20649472	1566	50	-5.0987e-05	8.3216e-09	9.1223e-05	-0.55893	0.57621
18	20649472	22996651	3167	50	3.7367e-05	7.4301e-09	8.6198e-05	0.4335	0.66465
18	22996651	24026191	1356	50	0.00014631	8.3771e-09	9.1526e-05	1.5986	0.10991
18	24026191	25927682	2813	50	-4.3387e-05	8.351e-09	9.1384e-05	-0.47478	0.63494
18	25927682	26875587	1262	48	-6.8673e-06	6.5468e-09	8.0913e-05	-0.084873	0.93236
18	26875587	27866478	1705	50	-6.2015e-05	7.4225e-09	8.6154e-05	-0.71982	0.47164
18	27866478	30264066	4001	50	9.6032e-06	7.8069e-09	8.8356e-05	0.10869	0.91345
18	30264066	31780067	1698	50	-2.1633e-05	7.5912e-09	8.7127e-05	-0.24829	0.80391
18	31780067	33861964	2840	50	3.1106e-05	7.2609e-09	8.5211e-05	0.36505	0.71507
18	33861964	35075250	1729	50	-3.1473e-05	7.619e-09	8.7287e-05	-0.36057	0.71842
18	35075250	36365490	2112	50	-1.9587e-05	7.626e-09	8.7327e-05	-0.22429	0.82253
18	36365490	37684367	1676	50	-5.543e-05	7.4363e-09	8.6234e-05	-0.64279	0.52036
18	37684367	39892648	3577	50	-1.5318e-05	6.9078e-09	8.3113e-05	-0.1843	0.85378
18	39892648	42922106	4491	50	-1.4156e-05	8.3035e-09	9.1124e-05	-0.15535	0.87654
18	42922106	44299246	2559	50	-2.0072e-05	8.2221e-09	9.0676e-05	-0.22136	0.82481
18	44299246	45939732	2629	50	-7.3835e-07	8.5878e-09	9.267e-05	-0.0079675	0.99364
18	45939732	47730584	3371	50	0.00010112	8.7578e-09	9.3583e-05	1.0806	0.27988
18	47730584	51062185	5332	50	1.8442e-06	8.541e-09	9.2418e-05	0.019955	0.98408
18	51062185	51554175	1354	34	5.0331e-05	4.9259e-09	7.0185e-05	0.71712	0.4733
18	51554175	55213838	4853	50	-4.3945e-05	8.1387e-09	9.0215e-05	-0.48711	0.62618
18	55213838	56530220	2829	50	8.5339e-05	8.4798e-09	9.2086e-05	0.92673	0.35407
18	56530220	57630483	2348	50	7.1703e-05	8.3566e-09	9.1414e-05	0.78438	0.43282
18	57630483	59020751	2037	50	-1.0622e-05	7.8735e-09	8.8733e-05	-0.1197	0.90472
18	59020751	60277715	2514	50	1.6267e-05	7.435e-09	8.6227e-05	0.18866	0.85036
18	60277715	61820252	2483	50	-0.00012338	8.3519e-09	9.1389e-05	-1.3501	0.17699
18	61820252	63463402	2900	50	-2.3034e-05	8.2812e-09	9.1001e-05	-0.25312	0.80018
18	63463402	64252801	1473	49	-3.0166e-05	6.6607e-09	8.1613e-05	-0.36963	0.71166
18	64252801	66125817	3815	50	-5.2668e-05	6.8099e-09	8.2522e-05	-0.63822	0.52333
18	66125817	67175820	1566	50	1.0553e-06	7.0775e-09	8.4128e-05	0.012544	0.98999
18	67175820	68621179	2225	50	3.6182e-05	7.1415e-09	8.4507e-05	0.42815	0.66854
18	68621179	69621618	2335	50	3.3619e-05	8.1507e-09	9.0281e-05	0.37237	0.70961
18	69621618	71038474	2788	50	3.4843e-05	7.1027e-09	8.4277e-05	0.41343	0.67929
18	71038474	71971462	2173	50	-1.9786e-05	7.7145e-09	8.7832e-05	-0.22527	0.82177
18	71971462	73526987	2506	50	9.586e-06	7.194e-09	8.4818e-05	0.11302	0.91002
18	73526987	74813815	2689	50	-2.8473e-05	9.1646e-09	9.5732e-05	-0.29742	0.76614
18	74813815	75976317	3249	50	9.6553e-05	7.501e-09	8.6609e-05	1.1148	0.26493
18	75976317	77149991	2669	50	-5.3933e-05	6.7127e-09	8.1931e-05	-0.65827	0.51036
18	77149991	78017158	1889	50	9.5554e-05	9.2953e-09	9.6412e-05	0.9911	0.32164
19	80840	610729	823	50	-3.0193e-05	7.7707e-09	8.8152e-05	-0.34252	0.73196
19	610729	2098396	2785	50	8.0696e-05	8.2839e-09	9.1016e-05	0.88661	0.37529
19	2098396	3019660	1921	50	5.7752e-05	8.1553e-09	9.0306e-05	0.63951	0.52249
19	3019660	4348967	2585	50	0.00015789	7.7139e-09	8.7829e-05	1.7977	0.072224
19	4348967	5811852	2751	50	-6.016e-05	8.0555e-09	8.9752e-05	-0.67029	0.50267
19	5811852	6684885	1500	50	8.6772e-05	8.1868e-09	9.0481e-05	0.95901	0.33755
19	6684885	8347513	3736	50	-4.0539e-05	7.7304e-09	8.7923e-05	-0.46107	0.64475
19	8347513	9238393	1456	50	-8.2746e-06	9.1385e-09	9.5596e-05	-0.086558	0.93102
19	9238393	11284028	3355	50	-0.00013341	8.5043e-09	9.2218e-05	-1.4467	0.14799
19	11284028	13471127	2653	50	-0.00014726	8.3081e-09	9.1149e-05	-1.6156	0.10618
19	13471127	14486347	1483	50	0.00011403	7.9081e-09	8.8927e-05	1.2822	0.19976
19	14486347	15648610	2252	50	1.4558e-05	8.764e-09	9.3616e-05	0.15551	0.87642
19	15648610	16374416	2311	50	3.0843e-05	7.2335e-09	8.505e-05	0.36265	0.71687
19	16374416	18409862	3718	50	2.0123e-05	7.7653e-09	8.8121e-05	0.22835	0.81937
19	18409862	19877471	1876	50	6.8356e-05	9.2185e-09	9.6013e-05	0.71194	0.4765
19	19877471	20905757	1728	50	-2.8398e-05	7.7949e-09	8.8289e-05	-0.32165	0.74772
19	20905757	22732896	4249	50	-2.2919e-05	7.8348e-09	8.8514e-05	-0.25893	0.79569
19	22732896	23467746	1620	44	-3.072e-06	5.5147e-09	7.4261e-05	-0.041367	0.967
19	23467746	28557893	2680	50	-6.2401e-05	7.2001e-09	8.4853e-05	-0.7354	0.4621
19	28557893	29790947	2933	50	-4.795e-05	7.5537e-09	8.6912e-05	-0.55171	0.58115
19	29790947	30727954	1785	50	1.8006e-05	6.957e-09	8.3409e-05	0.21588	0.82908
19	30727954	32746520	2545	50	7.0746e-05	7.8591e-09	8.8651e-05	0.79803	0.42485
19	32746520	34262952	3056	50	-5.4318e-05	8.6989e-09	9.3268e-05	-0.58238	0.56031
19	34262952	36469295	3525	50	0.00017373	8.0602e-09	8.9779e-05	1.935	0.052986
19	36469295	37527033	1652	50	0.00017894	9.0617e-09	9.5193e-05	1.8797	0.060148
19	37527033	40170619	3794	50	1.4848e-05	9.62e-09	9.8082e-05	0.15138	0.87967
19	40170619	40984601	1020	50	-3.5928e-05	7.1365e-09	8.4478e-05	-0.4253	0.67062
19	40984601	42131573	1633	50	4.0658e-05	8.1099e-09	9.0055e-05	0.45148	0.65164
19	42131573	43862455	2028	50	-1.1912e-05	8.4556e-09	9.1955e-05	-0.12955	0.89692
19	43862455	44744108	1505	50	-6.8666e-05	8.2068e-09	9.0592e-05	-0.75797	0.44847
19	44744108	46102697	1875	50	-1.5043e-05	8.4492e-09	9.192e-05	-0.16365	0.87
19	46102697	47150082	1926	50	1.6141e-05	8.7845e-09	9.3726e-05	0.17222	0.86327
19	47150082	49282227	3404	50	-8.7159e-05	9.6335e-09	9.815e-05	-0.88802	0.37453
19	49282227	51532567	3725	50	-2.5228e-05	8.0602e-09	8.9779e-05	-0.281	0.77871
19	51532567	52985290	3228	50	1.7677e-05	7.5275e-09	8.6761e-05	0.20375	0.83855
19	52985290	54602362	4526	50	4.442e-05	7.4446e-09	8.6282e-05	0.51482	0.60668
19	54602362	55728080	1773	50	6.5866e-05	7.9639e-09	8.9241e-05	0.73807	0.46047
19	55728080	57521335	3676	50	5.6971e-05	7.2829e-09	8.534e-05	0.66758	0.5044
19	57521335	59118839	2852	50	-9.6254e-06	8.7187e-09	9.3374e-05	-0.10308	0.9179
20	60479	697600	1210	50	4.3394e-06	7.8996e-09	8.888e-05	0.048824	0.96106
20	697600	2469501	3957	50	-1.7109e-06	8.5996e-09	9.2734e-05	-0.018449	0.98528
20	2469501	3828413	2507	50	4.0602e-05	7.7276e-09	8.7907e-05	0.46187	0.64417
20	3828413	5477850	3801	50	4.8988e-05	7.3507e-09	8.5736e-05	0.57138	0.56774
20	5477850	7084073	3218	50	5.5433e-05	7.9323e-09	8.9063e-05	0.6224	0.53368
20	7084073	8117011	1909	50	-1.2855e-05	7.2047e-09	8.4881e-05	-0.15145	0.87962
20	8117011	9730921	2829	50	8.0336e-07	7.7969e-09	8.83e-05	0.0090981	0.99274
20	9730921	11249536	2866	50	-8.0405e-05	6.9561e-09	8.3403e-05	-0.96406	0.33502
20	11249536	12447499	2306	50	-7.5209e-05	8.2388e-09	9.0768e-05	-0.82858	0.40734
20	12447499	13689864	2442	50	-3.3736e-06	7.6926e-09	8.7707e-05	-0.038464	0.96932
20	13689864	15958359	3737	50	5.5891e-05	9.0974e-09	9.538e-05	0.58598	0.55789
20	15958359	17487232	3457	50	-6.3417e-05	7.6237e-09	8.7314e-05	-0.72631	0.46765
20	17487232	18972203	3044	50	5.1905e-05	8.3425e-09	9.1337e-05	0.56828	0.56984
20	18972203	20959710	2986	50	1.4209e-05	9.0075e-09	9.4908e-05	0.14971	0.88099
20	20959710	22491456	1726	50	-9.8167e-05	8.0804e-09	8.9891e-05	-1.0921	0.27481
20	22491456	23293790	1362	50	-3.563e-05	8.342e-09	9.1335e-05	-0.39011	0.69646
20	23293790	24717724	2669	50	-2.1037e-05	7.497e-09	8.6585e-05	-0.24296	0.80804
20	24717724	25344231	1405	47	2.1967e-05	5.5506e-09	7.4503e-05	0.29486	0.7681
20	25344231	31614823	3501	50	-0.00017108	9.3645e-09	9.6771e-05	-1.7679	0.077072
20	31614823	32813441	1157	50	8.3862e-05	7.8269e-09	8.847e-05	0.94791	0.34317
20	32813441	34960446	2007	50	-1.2988e-05	7.4882e-09	8.6534e-05	-0.1501	0.88069
20	34960446	36909530	2136	50	-6.7993e-06	6.6489e-09	8.1541e-05	-0.083385	0.93355
20	36909530	38436761	2102	50	-3.2991e-05	8.8064e-09	9.3842e-05	-0.35155	0.72517
20	38436761	39610856	1928	50	0.00015044	8.124e-09	9.0133e-05	1.669	0.09511
20	39610856	40585689	1274	50	-5.2827e-05	8.5729e-09	9.259e-05	-0.57054	0.56831
20	40585689	41615460	1827	50	3.0293e-05	8.0715e-09	8.9841e-05	0.33718	0.73598
20	41615460	42680176	1734	50	-2.8982e-05	7.7021e-09	8.7762e-05	-0.33023	0.74122
20	42680176	44839056	3367	50	-6.5892e-05	9.5451e-09	9.7699e-05	-0.67444	0.50003
20	44839056	47199980	3889	50	4.3586e-05	7.3742e-09	8.5873e-05	0.50756	0.61176
20	47199980	49239658	3502	50	0.00016264	8.2454e-09	9.0804e-05	1.7911	0.073276
20	49239658	52472549	5855	50	8.6515e-05	8.8185e-09	9.3907e-05	0.92129	0.3569
20	52472549	54055266	2687	50	-0.00010501	7.6994e-09	8.7747e-05	-1.1968	0.2314
20	54055266	56447959	4694	50	2.8985e-05	7.4316e-09	8.6207e-05	0.33623	0.7367
20	56447959	58406572	3124	50	-1.9942e-05	7.4774e-09	8.6472e-05	-0.23062	0.81761
20	58406572	59561724	1894	50	-0.00012518	7.4976e-09	8.6589e-05	-1.4456	0.14828
20	59561724	61301855	4011	50	9.6609e-07	6.8469e-09	8.2746e-05	0.011675	0.99068
20	61301855	62190180	2142	50	1.8379e-05	8.6239e-09	9.2865e-05	0.19791	0.84311
20	62190180	62965163	1428	50	0.00040292	1.2554e-08	0.00011204	3.5961	0.00032306
21	9411243	15950982	2346	50	8.5719e-06	7.7345e-09	8.7946e-05	0.097468	0.92235
21	15950982	18053165	2961	50	6.2474e-05	1.357e-08	0.00011649	0.53631	0.59174
21	18053165	19480375	2551	50	-1.6154e-05	7.3841e-09	8.5931e-05	-0.18799	0.85089
21	19480375	20962339	3289	50	4.7559e-05	6.9272e-09	8.323e-05	0.57142	0.56771
21	20962339	22072764	2393	50	6.4478e-05	7.5165e-09	8.6697e-05	0.74372	0.45705
21	22072764	23362875	2818	50	4.8835e-05	7.8001e-09	8.8318e-05	0.55294	0.5803
21	23362875	24696231	2293	50	5.2158e-05	7.739e-09	8.7972e-05	0.5929	0.55325
21	24696231	26469122	3955	50	3.8061e-05	7.7649e-09	8.8119e-05	0.43193	0.66579
21	26469122	27271019	1155	49	-0.00013153	6.5864e-09	8.1156e-05	-1.6207	0.10509
21	27271019	29125226	3871	50	1.065e-05	7.2732e-09	8.5283e-05	0.12488	0.90062
21	29125226	31197025	3748	50	-1.7728e-05	8.3516e-09	9.1387e-05	-0.19398	0.84619
21	31197025	32668642	2531	50	2.5201e-05	6.9779e-09	8.3534e-05	0.30168	0.7629
21	32668642	34376999	3146	50	-1.8476e-05	7.3347e-09	8.5643e-05	-0.21573	0.8292
21	34376999	35225465	1179	50	4.5503e-06	9.9117e-09	9.9558e-05	0.045705	0.96355
21	35225465	36524373	2068	50	0.00011339	7.3214e-09	8.5565e-05	1.3252	0.1851
21	36524373	37870779	2520	50	9.7642e-05	7.5491e-09	8.6886e-05	1.1238	0.2611
21	37870779	38711704	1526	50	-2.9663e-05	8.6772e-09	9.3152e-05	-0.31844	0.75015
21	38711704	40482902	3258	50	-6.3091e-05	8.7937e-09	9.3775e-05	-0.67279	0.50108
21	40482902	41389527	2316	50	-2.4489e-05	7.9903e-09	8.9388e-05	-0.27396	0.78412
21	41389527	43321528	4344	50	-1.0192e-05	7.7762e-09	8.8183e-05	-0.11558	0.90799
21	43321528	44506268	2965	50	-1.4656e-05	8.2007e-09	9.0558e-05	-0.16184	0.87143
21	44506268	46177105	2058	50	-5.0878e-05	8.3882e-09	9.1587e-05	-0.55551	0.57854
21	46177105	47492226	2758	50	2.502e-05	7.7736e-09	8.8168e-05	0.28378	0.77658
21	47492226	48119752	1513	50	3.8085e-05	7.4697e-09	8.6427e-05	0.44066	0.65946
22	16050408	17674295	1112	50	6.5916e-05	7.6209e-09	8.7298e-05	0.75507	0.45021
22	17674295	18296088	1146	50	-8.4299e-05	7.7681e-09	8.8137e-05	-0.95646	0.33884
22	18296088	19912358	2476	50	3.8614e-05	6.6975e-09	8.1839e-05	0.47183	0.63705
22	19912358	22357325	2849	50	0.00028783	1.1267e-08	0.00010615	2.7116	0.0066966
22	22357325	23712647	1748	50	-0.00012144	7.7575e-09	8.8077e-05	-1.3787	0.16797
22	23712647	24984204	1849	50	6.4725e-05	7.7496e-09	8.8032e-05	0.73525	0.46219
22	24984204	26791628	3205	50	-6.1468e-05	7.6796e-09	8.7634e-05	-0.70143	0.48304
22	26791628	27834752	2488	50	2.7036e-05	7.8221e-09	8.8443e-05	0.3057	0.75984
22	27834752	29651799	2143	50	0.00013043	8.6666e-09	9.3094e-05	1.401	0.1612
22	29651799	31439918	2432	50	-5.1837e-05	8.6964e-09	9.3255e-05	-0.55587	0.5783
22	31439918	32664986	1599	50	4.9256e-05	8.7806e-09	9.3705e-05	0.52565	0.59913
22	32664986	34494914	3596	50	8.9912e-07	7.7749e-09	8.8175e-05	0.010197	0.99186
22	34494914	35530985	2273	50	-2.8948e-05	7.5019e-09	8.6614e-05	-0.33422	0.73821
22	35530985	37570269	3705	50	0.00013611	8.2492e-09	9.0825e-05	1.4986	0.13397
22	37570269	39307894	2425	50	3.0538e-05	8.1346e-09	9.0192e-05	0.33859	0.73492
22	39307894	40545797	1674	50	-0.00022404	1.1967e-08	0.00010939	-2.048	0.04056
22	40545797	42690818	2226	50	6.3577e-05	8.7895e-09	9.3752e-05	0.67814	0.49768
22	42690818	43714200	2087	50	7.0794e-05	8.2803e-09	9.0996e-05	0.77799	0.43657
22	43714200	44995308	2866	50	1.6193e-05	7.0175e-09	8.3771e-05	0.19331	0.84672
22	44995308	46470495	3339	50	-3.8946e-05	7.0915e-09	8.4211e-05	-0.46248	0.64374
22	46470495	47596318	2376	50	2.0825e-05	7.1914e-09	8.4802e-05	0.24557	0.80602
22	47596318	48903703	2954	50	-2.2274e-05	7.3864e-09	8.5944e-05	-0.25917	0.7955
22	48903703	49824534	3665	50	-7.2132e-05	7.3606e-09	8.5794e-05	-0.84076	0.40048
22	49824534	51243298	2770	50	-1.8349e-05	7.8244e-09	8.8456e-05	-0.20743	0.83567

## Sheet: Table S3
Supplementary Table S2.The Result of local genetic correlation analysis(UCvsConjunctivitis)
chr	start	end	num_snp	k	local_rhog	var	se	z	p
1	10583	1892607	1386	50	4.837e-05	1.3529e-08	0.00011632	0.41585	0.67752
1	1892607	3582736	3073	50	0.0003077	1.378e-08	0.00011739	2.6212	0.0087619
1	3582736	4380811	1726	50	3.0359e-05	1.1251e-08	0.00010607	0.28621	0.77471
1	4380811	5913893	3889	50	1.6325e-05	1.067e-08	0.00010329	0.15805	0.87442
1	5913893	7247335	2060	50	3.8023e-08	1.1661e-08	0.00010799	0.00035211	0.99972
1	7247335	9365199	3396	50	3.0929e-05	1.2849e-08	0.00011335	0.27286	0.78496
1	9365199	10806984	1621	50	-2.6451e-05	1.169e-08	0.00010812	-0.24465	0.80673
1	10806984	11777841	1368	50	-4.4506e-05	1.1704e-08	0.00010818	-0.4114	0.68078
1	11777841	12779466	1293	50	-4.3872e-05	1.1458e-08	0.00010704	-0.40987	0.6819
1	12779466	14891511	2517	50	-3.6083e-05	1.0875e-08	0.00010428	-0.34602	0.72933
1	14891511	16897730	4003	50	7.8691e-05	1.1296e-08	0.00010628	0.7404	0.45906
1	16897730	18662899	2823	50	4.8819e-05	1.134e-08	0.00010649	0.45845	0.64663
1	18662899	20469149	3618	50	0.00017737	1.2897e-08	0.00011357	1.5619	0.11832
1	20469149	21736588	1752	50	6.1457e-05	1.1573e-08	0.00010758	0.57129	0.56781
1	21736588	23086883	2701	50	8.9273e-05	1.2232e-08	0.0001106	0.8072	0.41955
1	23086883	23920590	1046	50	2.5972e-06	1.0044e-08	0.00010022	0.025915	0.97933
1	23920590	25516845	2448	50	-3.6507e-05	1.1371e-08	0.00010663	-0.34236	0.73208
1	25516845	27401867	1984	50	-5.805e-05	1.1271e-08	0.00010617	-0.54679	0.58452
1	27401867	30161881	2894	50	-4.753e-05	1.1525e-08	0.00010736	-0.44273	0.65796
1	30161881	32438685	4202	50	6.3675e-05	1.0771e-08	0.00010378	0.61354	0.53952
1	32438685	34799758	2637	50	-1.7714e-05	1.1517e-08	0.00010732	-0.16506	0.8689
1	34799758	37549183	2900	50	7.9695e-05	1.1226e-08	0.00010595	0.75216	0.45195
1	37549183	38731847	1884	50	-0.00015408	1.1282e-08	0.00010622	-1.4506	0.14688
1	38731847	40200567	2107	50	1.5499e-05	1.1312e-08	0.00010636	0.14572	0.88414
1	40200567	41975327	2923	50	-2.5991e-05	1.1511e-08	0.00010729	-0.24224	0.80859
1	41975327	43758457	2539	50	8.3598e-06	1.1573e-08	0.00010758	0.07771	0.93806
1	43758457	44969183	1486	50	-3.7674e-05	1.1294e-08	0.00010627	-0.35451	0.72296
1	44969183	46899501	2427	50	-2.7258e-05	1.324e-08	0.00011506	-0.2369	0.81274
1	46899501	48002576	1568	50	-6.4472e-05	1.1221e-08	0.00010593	-0.60862	0.54278
1	48002576	48978188	1230	50	-0.00010849	1.1778e-08	0.00010853	-0.9997	0.31746
1	48978188	49894177	803	49	-2.1859e-05	8.2844e-09	9.1019e-05	-0.24015	0.81021
1	49894177	51713726	1340	49	-1.159e-05	8.6813e-09	9.3174e-05	-0.12439	0.90101
1	51713726	54226262	2474	50	2.3826e-05	1.1541e-08	0.00010743	0.22178	0.82448
1	54226262	56413117	3848	50	-7.6275e-05	1.1852e-08	0.00010887	-0.70063	0.48353
1	56413117	57021728	1123	50	2.2099e-05	9.7661e-09	9.8824e-05	0.22362	0.82305
1	57021728	58865399	3286	50	1.5711e-05	1.0884e-08	0.00010432	0.1506	0.88029
1	58865399	59890409	1779	50	3.3112e-05	1.0615e-08	0.00010303	0.32138	0.74792
1	59890409	61922365	2474	50	-1.8471e-06	1.1278e-08	0.0001062	-0.017394	0.98612
1	61922365	63455089	2486	50	-5.9101e-05	1.1136e-08	0.00010553	-0.56006	0.57544
1	63455089	65041704	2973	50	-6.968e-05	1.1807e-08	0.00010866	-0.64127	0.52135
1	65041704	66939404	2924	50	-3.0721e-06	1.1085e-08	0.00010529	-0.029178	0.97672
1	66939404	68477895	2890	50	-0.00012733	1.6756e-08	0.00012944	-0.98363	0.3253
1	68477895	69687616	1763	50	-4.3535e-05	1.1859e-08	0.0001089	-0.39977	0.68933
1	69687616	71372470	2750	50	-3.1624e-05	1.1829e-08	0.00010876	-0.29076	0.77123
1	71372470	71684405	518	21	5.2582e-05	3.9489e-09	6.284e-05	0.83676	0.40273
1	71684405	74326907	3262	50	-1.9877e-05	1.0817e-08	0.00010401	-0.19111	0.84844
1	74326907	76728135	3610	50	-2.5483e-05	1.072e-08	0.00010354	-0.24612	0.80559
1	76728135	79661198	4657	50	-3.1844e-06	1.1117e-08	0.00010544	-0.030202	0.97591
1	79661198	81354191	2865	50	-2.1963e-05	1.0201e-08	0.000101	-0.21745	0.82785
1	81354191	83991748	4768	50	7.5601e-05	1.1442e-08	0.00010697	0.70677	0.47971
1	83991748	84844495	1222	50	3.3726e-05	9.8861e-09	9.9429e-05	0.3392	0.73446
1	84844495	86454751	2821	50	2.4029e-05	1.0924e-08	0.00010452	0.2299	0.81817
1	86454751	88128631	2878	50	5.9414e-05	1.0656e-08	0.00010323	0.57555	0.56492
1	88128631	90066303	2412	50	7.9356e-05	1.1695e-08	0.00010814	0.73381	0.46306
1	90066303	91886317	2626	50	-4.4027e-05	1.2579e-08	0.00011216	-0.39255	0.69465
1	91886317	93536459	2439	50	-6.6195e-05	1.3115e-08	0.00011452	-0.57801	0.56326
1	93536459	94506191	1413	50	-5.9125e-05	8.7974e-09	9.3795e-05	-0.63037	0.52845
1	94506191	96150893	2707	50	-4.0254e-06	1.1809e-08	0.00010867	-0.037042	0.97045
1	96150893	97885249	2716	50	-4.3725e-05	1.1925e-08	0.0001092	-0.4004	0.68886
1	97885249	99800604	2707	50	-1.0916e-05	1.0758e-08	0.00010372	-0.10525	0.91618
1	99800604	100826405	1346	50	-3.8956e-05	9.5131e-09	9.7535e-05	-0.3994	0.6896
1	100826405	102041016	2033	50	-0.00011416	1.1654e-08	0.00010795	-1.0575	0.29028
1	102041016	102898745	1541	50	-7.3863e-05	8.4097e-09	9.1704e-05	-0.80544	0.42056
1	102898745	103914211	1705	47	-3.0714e-05	6.6363e-09	8.1464e-05	-0.37703	0.70615
1	103914211	106087842	3843	50	-1.418e-05	1.1141e-08	0.00010555	-0.13435	0.89313
1	106087842	108409665	3611	50	1.2073e-05	1.2172e-08	0.00011033	0.10942	0.91287
1	108409665	110303931	2812	50	-0.00014732	1.2344e-08	0.0001111	-1.326	0.18483
1	110303931	111741737	2448	50	5.3946e-05	1.1824e-08	0.00010874	0.49611	0.61982
1	111741737	113273306	2760	50	6.2052e-05	1.1419e-08	0.00010686	0.58069	0.56145
1	113273306	114873845	2247	50	-0.0001163	1.1733e-08	0.00010832	-1.0737	0.28297
1	114873845	115880593	1399	50	7.8241e-05	1.0852e-08	0.00010417	0.75106	0.45261
1	115880593	118839067	4015	50	-8.2875e-06	1.1192e-08	0.00010579	-0.078337	0.93756
1	118839067	144977494	2771	50	-4.8172e-05	1.1095e-08	0.00010533	-0.45732	0.64744
1	144977494	148361253	1083	50	-5.8753e-05	1.0504e-08	0.00010249	-0.57326	0.56647
1	148361253	151538881	1766	50	5.4532e-05	1.2959e-08	0.00011384	0.47904	0.63191
1	151538881	153180829	2337	50	0.00029669	1.3781e-08	0.00011739	2.5273	0.011494
1	153180829	154770403	2079	50	-0.00012695	1.3964e-08	0.00011817	-1.0743	0.2827
1	154770403	156336133	1328	50	6.5726e-05	1.191e-08	0.00010913	0.60225	0.54701
1	156336133	158027412	2652	50	0.00015318	1.2546e-08	0.00011201	1.3675	0.17146
1	158027412	159913048	3510	50	2.6148e-05	1.1614e-08	0.00010777	0.24264	0.80829
1	159913048	162346721	3905	50	-9.4206e-05	1.1894e-08	0.00010906	-0.8638	0.3877
1	162346721	165191702	4982	50	-7.2388e-05	1.0604e-08	0.00010297	-0.70297	0.48208
1	165191702	166460517	2180	50	-7.559e-05	1.1181e-08	0.00010574	-0.71487	0.47469
1	166460517	169086324	4752	50	1.0191e-05	1.1539e-08	0.00010742	0.094866	0.92442
1	169086324	170557776	3103	50	-6.2172e-05	1.3258e-08	0.00011514	-0.53995	0.58923
1	170557776	173097907	4282	50	6.622e-05	1.3059e-08	0.00011427	0.57948	0.56226
1	173097907	175089768	2371	50	-6.5263e-05	1.2166e-08	0.0001103	-0.59168	0.55406
1	175089768	177433381	3500	50	2.9394e-05	1.1314e-08	0.00010637	0.27634	0.78228
1	177433381	178944309	2106	50	4.749e-05	1.1359e-08	0.00010658	0.44559	0.6559
1	178944309	178954470	16	2	1.4533e-05	6.9259e-10	2.6317e-05	0.55222	0.5808
1	178954470	181144121	4102	50	4.5674e-05	1.1808e-08	0.00010866	0.42032	0.67425
1	181144121	182755356	2622	50	-3.3801e-06	1.0896e-08	0.00010438	-0.032382	0.97417
1	182755356	184595513	2777	50	-9.8099e-05	1.234e-08	0.00011108	-0.8831	0.37718
1	184595513	186810023	2494	50	0.00011937	1.1817e-08	0.00010871	1.0981	0.27214
1	186810023	188759945	4362	50	2.8996e-05	1.076e-08	0.00010373	0.27952	0.77984
1	188759945	189904130	1458	38	1.8521e-05	6.3778e-09	7.9861e-05	0.23192	0.8166
1	189904130	191868930	3319	50	-0.00010567	1.1869e-08	0.00010895	-0.96997	0.33206
1	191868930	194107442	3170	50	-9.0292e-05	1.1268e-08	0.00010615	-0.85061	0.39498
1	194107442	196176201	4034	50	7.5709e-05	1.235e-08	0.00011113	0.68126	0.49571
1	196176201	197311514	1179	34	3.572e-05	6.0972e-09	7.8085e-05	0.45746	0.64734
1	197311514	199239884	2346	50	2.2941e-05	1.2991e-08	0.00011398	0.20127	0.84048
1	199239884	200137649	1865	50	5.3401e-05	1.3505e-08	0.00011621	0.45952	0.64586
1	200137649	201589975	2807	50	-3.5382e-05	1.6213e-08	0.00012733	-0.27787	0.78111
1	201589975	203334734	2442	50	-7.764e-05	1.1105e-08	0.00010538	-0.73677	0.46126
1	203334734	204681068	2199	50	4.9392e-05	1.1239e-08	0.00010601	0.46591	0.64128
1	204681068	206073265	2112	50	-3.2718e-05	1.2663e-08	0.00011253	-0.29075	0.77124
1	206073265	208410364	2401	50	0.00021667	1.2788e-08	0.00011308	1.916	0.055362
1	208410364	210787750	3742	50	8.0891e-05	1.2113e-08	0.00011006	0.73497	0.46236
1	210787750	212842330	3283	50	-0.00013401	1.2297e-08	0.00011089	-1.2085	0.22687
1	212842330	214578266	2395	50	-1.9398e-05	1.1593e-08	0.00010767	-0.18015	0.85703
1	214578266	216243634	2662	50	0.00010898	1.074e-08	0.00010364	1.0516	0.29299
1	216243634	218705513	4398	50	-0.00011939	1.143e-08	0.00010691	-1.1167	0.26411
1	218705513	219590571	1709	50	-9.1941e-05	9.7577e-09	9.8781e-05	-0.93075	0.35198
1	219590571	221858231	3527	50	-1.0276e-05	1.144e-08	0.00010696	-0.096073	0.92346
1	221858231	222230220	648	38	-4.3561e-05	7.5039e-09	8.6625e-05	-0.50287	0.61505
1	222230220	224938520	3701	50	-5.0407e-07	1.0512e-08	0.00010253	-0.0049164	0.99608
1	224938520	226810860	2681	50	9.0458e-05	1.1554e-08	0.00010749	0.84154	0.40004
1	226810860	229156248	4036	50	2.0211e-05	1.3203e-08	0.0001149	0.1759	0.86038
1	229156248	230685255	2418	50	0.00016406	1.2106e-08	0.00011003	1.4911	0.13593
1	230685255	232090252	2520	50	5.8568e-05	1.1801e-08	0.00010863	0.53913	0.5898
1	232090252	233429284	2486	50	6.9132e-05	1.106e-08	0.00010517	0.65736	0.51095
1	233429284	234599434	2466	50	1.4407e-05	1.1323e-08	0.00010641	0.13539	0.8923
1	234599434	235819436	1865	50	-4.505e-05	1.1651e-08	0.00010794	-0.41736	0.67642
1	235819436	237555628	3374	50	-1.6889e-05	1.213e-08	0.00011014	-0.15335	0.87812
1	237555628	238567807	1983	50	-4.3857e-05	1.2503e-08	0.00011182	-0.39222	0.69489
1	238567807	239925314	2481	50	3.0712e-05	1.1999e-08	0.00010954	0.28037	0.77919
1	239925314	240564091	1523	50	8.3845e-06	1.1814e-08	0.00010869	0.07714	0.93851
1	240564091	241582220	1993	50	0.00010893	1.1348e-08	0.00010653	1.0226	0.30651
1	241582220	242071602	948	50	0.00012465	1.0175e-08	0.00010087	1.2358	0.21655
1	242071602	244109499	3456	50	0.00010528	1.0861e-08	0.00010422	1.0102	0.31242
1	244109499	245506746	2573	50	-7.0113e-05	1.1015e-08	0.00010495	-0.66803	0.50411
1	245506746	247344518	4115	50	-0.00012202	1.0679e-08	0.00010334	-1.1808	0.23769
1	247344518	249239466	3155	50	-2.0206e-05	1.1774e-08	0.00010851	-0.18621	0.85228
2	10133	1781022	4053	50	-2.5194e-05	1.1025e-08	0.000105	-0.23994	0.81038
2	1781022	3973779	4532	50	3.627e-05	1.1267e-08	0.00010615	0.3417	0.73258
2	3973779	5708337	3138	50	-3.6767e-06	1.0974e-08	0.00010476	-0.035098	0.972
2	5708337	6836254	2483	50	5.3714e-05	1.0889e-08	0.00010435	0.51475	0.60673
2	6836254	8422147	2576	50	1.2318e-05	1.1214e-08	0.0001059	0.11632	0.9074
2	8422147	10298469	3422	50	3.183e-05	1.2406e-08	0.00011138	0.28577	0.77506
2	10298469	12419150	4857	50	-4.9576e-05	1.1611e-08	0.00010775	-0.46008	0.64546
2	12419150	14335308	3512	50	2.5477e-05	1.0245e-08	0.00010122	0.2517	0.80127
2	14335308	16329735	3567	50	-5.137e-05	1.1541e-08	0.00010743	-0.47818	0.63252
2	16329735	18647423	3868	50	9.6659e-05	1.1968e-08	0.0001094	0.88355	0.37694
2	18647423	19692404	1572	50	-9.0544e-05	1.1552e-08	0.00010748	-0.84242	0.39955
2	19692404	21050490	2740	50	-2.0816e-06	1.075e-08	0.00010368	-0.020077	0.98398
2	21050490	23341383	2748	50	2.2607e-05	1.111e-08	0.0001054	0.21449	0.83017
2	23341383	24686918	2164	50	-0.00015544	1.1417e-08	0.00010685	-1.4547	0.14574
2	24686918	26894985	2676	50	8.9637e-05	1.2593e-08	0.00011222	0.79878	0.42442
2	26894985	28598777	1625	50	9.6948e-05	1.1745e-08	0.00010838	0.89455	0.37103
2	28598777	29217559	1068	50	0.00013656	1.2628e-08	0.00011238	1.2152	0.22429
2	29217559	30463711	2270	50	-3.2446e-05	1.1811e-08	0.00010868	-0.29856	0.76528
2	30463711	31550450	2281	50	-6.8559e-05	1.2464e-08	0.00011164	-0.6141	0.53915
2	31550450	33363777	2246	50	-9.6319e-05	1.1913e-08	0.00010915	-0.88247	0.37752
2	33363777	35345028	4303	50	1.1798e-05	1.2038e-08	0.00010972	0.10753	0.91437
2	35345028	36122006	2088	50	3.0876e-05	1.2029e-08	0.00010968	0.28152	0.77831
2	36122006	38132712	3719	50	4.8746e-05	1.2782e-08	0.00011306	0.43116	0.66635
2	38132712	39031337	1498	50	-8.6155e-05	1.2215e-08	0.00011052	-0.77952	0.43567
2	39031337	40281483	1378	50	-8.3861e-05	1.1444e-08	0.00010698	-0.78392	0.43308
2	40281483	43309590	5970	50	4.2865e-05	1.1494e-08	0.00010721	0.39982	0.68929
2	43309590	44313803	1889	50	-6.3244e-06	1.2395e-08	0.00011133	-0.056807	0.9547
2	44313803	46482634	4127	50	6.9194e-05	1.1443e-08	0.00010697	0.64684	0.51773
2	46482634	47318772	1668	50	-9.6222e-05	1.1547e-08	0.00010746	-0.89543	0.37056
2	47318772	48213001	1571	50	-0.00010904	1.1545e-08	0.00010745	-1.0149	0.31017
2	48213001	50022257	3465	50	2.9828e-05	1.1134e-08	0.00010552	0.28268	0.77742
2	50022257	50818928	1643	50	-4.1813e-05	1.1632e-08	0.00010785	-0.38769	0.69825
2	50818928	52491133	2868	50	3.4623e-06	1.187e-08	0.00010895	0.031779	0.97465
2	52491133	53508452	2305	50	-5.1753e-05	1.1144e-08	0.00010556	-0.49026	0.62395
2	53508452	54685226	2137	50	-2.0608e-05	1.0189e-08	0.00010094	-0.20416	0.83823
2	54685226	56203345	2696	50	-1.5947e-05	1.1198e-08	0.00010582	-0.1507	0.88022
2	56203345	57429100	2084	50	1.6106e-06	1.1059e-08	0.00010516	0.015315	0.98778
2	57429100	58297315	1783	50	3.1088e-06	1.0574e-08	0.00010283	0.030232	0.97588
2	58297315	60292000	2681	50	0.00010187	1.1491e-08	0.0001072	0.95031	0.34196
2	60292000	62429044	2579	50	2.3109e-05	1.4521e-08	0.0001205	0.19177	0.84792
2	62429044	64625913	2646	50	-5.5789e-05	1.1316e-08	0.00010637	-0.52446	0.59996
2	64625913	65933444	2056	50	1.6661e-05	1.1755e-08	0.00010842	0.15367	0.87787
2	65933444	67226166	1918	50	4.8202e-05	1.0942e-08	0.0001046	0.46081	0.64493
2	67226166	68010176	1730	50	-1.5491e-05	1.2141e-08	0.00011019	-0.14059	0.88819
2	68010176	69139564	2054	50	-4.8603e-05	1.0961e-08	0.0001047	-0.46423	0.64248
2	69139564	70755198	2246	50	-1.2669e-05	1.1002e-08	0.00010489	-0.12078	0.90387
2	70755198	73174848	3697	50	2.5692e-05	1.1191e-08	0.00010579	0.24287	0.80811
2	73174848	75630086	3181	50	-3.4542e-06	1.1207e-08	0.00010586	-0.032629	0.97397
2	75630086	76913661	2500	50	6.4564e-05	1.0839e-08	0.00010411	0.62015	0.53516
2	76913661	78079264	2424	50	9.5533e-05	1.0738e-08	0.00010363	0.92191	0.35658
2	78079264	80050403	3923	50	8.4806e-06	1.1034e-08	0.00010504	0.080735	0.93565
2	80050403	81620841	2376	50	5.131e-05	1.2307e-08	0.00011094	0.46251	0.64372
2	81620841	85140680	6013	50	-0.00012047	1.1292e-08	0.00010626	-1.1337	0.25693
2	85140680	88038507	3054	50	2.8464e-05	1.1644e-08	0.00010791	0.26378	0.79195
2	88038507	89154526	1116	50	1.2249e-06	1.0319e-08	0.00010158	0.012059	0.99038
2	89154526	95326452	167	14	9.7332e-06	2.7294e-09	5.2244e-05	0.1863	0.85221
2	95326452	98995201	2265	50	-6.5121e-05	1.2354e-08	0.00011115	-0.58588	0.55796
2	98995201	101822329	4070	50	-1.1581e-05	1.1826e-08	0.00010875	-0.1065	0.91519
2	101822329	102688765	1399	50	-0.00016558	1.2936e-08	0.00011374	-1.4558	0.14544
2	102688765	103588215	1721	50	9.5214e-05	1.5927e-08	0.0001262	0.75445	0.45058
2	103588215	105125034	1549	50	-5.5937e-05	1.1861e-08	0.00010891	-0.51361	0.60752
2	105125034	106210058	1885	50	-5.1018e-05	1.1536e-08	0.0001074	-0.47501	0.63478
2	106210058	107408267	2279	50	-2.7814e-05	1.1139e-08	0.00010554	-0.26353	0.79214
2	107408267	108429177	1941	50	-0.00010354	1.3087e-08	0.0001144	-0.9051	0.36541
2	108429177	110572432	2822	50	5.1165e-05	1.2785e-08	0.00011307	0.45251	0.6509
2	110572432	113921856	3404	50	-3.8068e-05	1.23e-08	0.0001109	-0.34325	0.73141
2	113921856	116772470	3938	50	-0.00011826	1.1481e-08	0.00010715	-1.1037	0.26973
2	116772470	118367466	2509	50	1.5489e-05	1.1069e-08	0.00010521	0.14722	0.88296
2	118367466	121303783	4531	50	5.1015e-05	1.1002e-08	0.00010489	0.48637	0.6267
2	121303783	123302906	2879	50	-9.5174e-05	1.1867e-08	0.00010894	-0.87366	0.3823
2	123302906	124732250	2819	50	-9.9953e-05	1.1737e-08	0.00010834	-0.92261	0.35621
2	124732250	125840921	1980	50	-3.706e-05	1.215e-08	0.00011023	-0.33622	0.73671
2	125840921	127373764	2998	50	-8.5707e-06	1.1466e-08	0.00010708	-0.080041	0.9362
2	127373764	128034347	1565	50	-1.7154e-05	1.1504e-08	0.00010726	-0.15994	0.87293
2	128034347	129474441	2437	50	5.6665e-05	1.1346e-08	0.00010652	0.53198	0.59474
2	129474441	130067170	1176	50	3.5324e-05	8.2573e-09	9.087e-05	0.38874	0.69747
2	130067170	130658085	1019	49	-1.0726e-05	8.3561e-09	9.1412e-05	-0.11734	0.90659
2	130658085	133042784	2631	50	-6.3772e-05	1.1024e-08	0.000105	-0.60738	0.5436
2	133042784	135158578	3491	50	6.6756e-05	1.096e-08	0.00010469	0.63767	0.52369
2	135158578	137042794	2006	50	-2.3667e-06	1.081e-08	0.00010397	-0.022763	0.98184
2	137042794	138698117	3101	50	-5.3546e-05	1.1942e-08	0.00010928	-0.48999	0.62414
2	138698117	140100271	2254	50	-0.00016341	1.1624e-08	0.00010781	-1.5157	0.1296
2	140100271	141805351	3348	50	2.6116e-05	1.0653e-08	0.00010321	0.25303	0.80025
2	141805351	142518602	1580	50	6.9851e-05	1.0929e-08	0.00010454	0.66816	0.50403
2	142518602	144519484	3110	50	-6.9455e-05	1.1583e-08	0.00010763	-0.64534	0.51871
2	144519484	146445570	1628	50	8.6056e-05	1.2819e-08	0.00011322	0.76008	0.4472
2	146445570	147277162	792	40	3.9202e-05	7.2866e-09	8.5361e-05	0.45924	0.64606
2	147277162	150210292	3267	50	4.3202e-05	1.1756e-08	0.00010842	0.39846	0.69029
2	150210292	151731462	2189	50	-2.543e-05	1.0808e-08	0.00010396	-0.24461	0.80676
2	151731462	152486782	1334	50	1.2498e-05	9.6459e-09	9.8213e-05	0.12725	0.89874
2	152486782	154005056	2325	50	-2.8863e-06	1.1152e-08	0.0001056	-0.027332	0.97819
2	154005056	155391135	2594	50	-0.00012726	1.1834e-08	0.00010879	-1.1698	0.24209
2	155391135	157560635	2699	50	-5.8712e-05	1.2156e-08	0.00011026	-0.53251	0.59437
2	157560635	158533218	690	50	0.00014018	7.4374e-09	8.624e-05	1.6254	0.10407
2	158533218	159577082	1805	50	-3.9816e-05	1.1176e-08	0.00010571	-0.37663	0.70645
2	159577082	161769733	3784	50	3.5692e-05	1.3074e-08	0.00011434	0.31215	0.75493
2	161769733	163503551	1616	50	-2.8129e-05	1.249e-08	0.00011176	-0.25169	0.80128
2	163503551	164466638	1214	50	5.0886e-05	8.7029e-09	9.329e-05	0.54546	0.58544
2	164466638	165178840	786	40	-7.8556e-05	6.7101e-09	8.1915e-05	-0.959	0.33756
2	165178840	167160270	2894	50	0.00010452	1.2144e-08	0.0001102	0.94847	0.34289
2	167160270	167355970	377	18	1.9072e-05	3.1342e-09	5.5984e-05	0.34066	0.73336
2	167355970	169968236	4102	50	-2.0261e-05	1.0968e-08	0.00010473	-0.19346	0.8466
2	169968236	171226245	2550	50	0.00016632	1.2389e-08	0.00011131	1.4942	0.13511
2	171226245	173138905	2915	50	-7.8239e-05	1.0694e-08	0.00010341	-0.75659	0.4493
2	173138905	175588929	3944	50	-3.6468e-05	1.0555e-08	0.00010274	-0.35496	0.72262
2	175588929	177363636	2500	50	-0.00010485	1.1312e-08	0.00010636	-0.98585	0.3242
2	177363636	178553183	1919	50	1.6123e-05	1.1274e-08	0.00010618	0.15185	0.87931
2	178553183	181312739	4744	50	3.3257e-06	1.1563e-08	0.00010753	0.030928	0.97533
2	181312739	182266031	1732	50	3.8872e-05	1.0316e-08	0.00010157	0.38272	0.70192
2	182266031	184357608	3077	50	2.7469e-06	1.1136e-08	0.00010553	0.02603	0.97923
2	184357608	185280173	1889	50	2.1059e-05	9.4261e-09	9.7088e-05	0.21691	0.82828
2	185280173	189882065	6023	50	4.0534e-05	1.1126e-08	0.00010548	0.38428	0.70077
2	189882065	191973357	2547	50	5.2628e-05	1.1238e-08	0.00010601	0.49645	0.61957
2	191973357	195861164	3875	50	-2.2453e-05	1.0652e-08	0.00010321	-0.21755	0.82778
2	195861164	196447456	727	41	0.00013285	6.4154e-09	8.0096e-05	1.6587	0.097184
2	196447456	198078110	2017	50	9.9464e-05	1.2625e-08	0.00011236	0.88523	0.37603
2	198078110	199311125	1299	50	3.5086e-05	1.087e-08	0.00010426	0.33652	0.73648
2	199311125	201576284	2406	50	-3.3024e-05	1.6639e-08	0.00012899	-0.25602	0.79794
2	201576284	202818637	1301	50	-1.6466e-05	1.0876e-08	0.00010429	-0.15789	0.87454
2	202818637	205799241	3344	50	-7.4028e-06	1.3212e-08	0.00011494	-0.064404	0.94865
2	205799241	206735704	1364	50	-4.2306e-05	1.1171e-08	0.00010569	-0.40026	0.68896
2	206735704	208645399	3004	50	-7.8729e-05	1.0817e-08	0.00010401	-0.75697	0.44906
2	208645399	209941529	1846	50	8.3032e-05	1.1903e-08	0.0001091	0.76104	0.44663
2	209941529	212379518	4061	50	1.5264e-05	1.192e-08	0.00010918	0.13981	0.88881
2	212379518	214014282	3208	50	6.9781e-05	1.1338e-08	0.00010648	0.65534	0.51225
2	214014282	215573795	2396	50	-2.858e-05	1.1017e-08	0.00010496	-0.27229	0.7854
2	215573795	217715661	3341	50	-0.00010104	1.1524e-08	0.00010735	-0.94122	0.34659
2	217715661	218395480	1136	50	-1.5016e-06	1.2066e-08	0.00010985	-0.01367	0.98909
2	218395480	220454551	2267	50	4.2149e-05	1.1966e-08	0.00010939	0.38531	0.70001
2	220454551	222521176	3814	50	4.7386e-05	1.1096e-08	0.00010534	0.44984	0.65282
2	222521176	224859419	3856	50	1.5425e-05	1.1231e-08	0.00010598	0.14556	0.88427
2	224859419	225840004	1691	50	-2.7189e-05	1.1171e-08	0.00010569	-0.25725	0.79699
2	225840004	228119842	3676	50	0.00011182	1.3008e-08	0.00011405	0.98042	0.32688
2	228119842	229370787	2843	50	-0.00011642	1.1963e-08	0.00010938	-1.0644	0.28715
2	229370787	231843389	4669	50	-3.5923e-05	1.1099e-08	0.00010535	-0.34097	0.73313
2	231843389	233550003	2500	50	8.0977e-05	1.1555e-08	0.0001075	0.7533	0.45127
2	233550003	235150987	2952	50	-3.6624e-05	1.0988e-08	0.00010482	-0.34939	0.72679
2	235150987	236043550	2151	50	1.1519e-05	1.1305e-08	0.00010632	0.10834	0.91373
2	236043550	237449032	2464	50	-7.3921e-05	1.0577e-08	0.00010285	-0.71875	0.47229
2	237449032	238760981	2703	50	8.3227e-05	1.1596e-08	0.00010768	0.77289	0.43959
2	238760981	239952643	2548	50	9.2615e-05	1.2407e-08	0.00011139	0.83147	0.40571
2	239952643	241560084	3947	50	8.4227e-06	1.1162e-08	0.00010565	0.079723	0.93646
2	241560084	242149921	1265	50	0.00016716	1.2722e-08	0.00011279	1.4821	0.13832
2	242149921	243188920	1657	50	4.1089e-05	1.4328e-08	0.0001197	0.34327	0.7314
3	60157	1441779	2773	50	3.0024e-06	1.131e-08	0.00010635	0.028232	0.97748
3	1441779	2992120	4425	50	6.7401e-05	1.1222e-08	0.00010593	0.63626	0.52461
3	2992120	4431647	3289	50	-4.3146e-05	1.1612e-08	0.00010776	-0.4004	0.68886
3	4431647	6083183	3567	50	-1.1556e-05	1.0357e-08	0.00010177	-0.11355	0.9096
3	6083183	7083387	2196	50	-9.779e-05	1.0906e-08	0.00010443	-0.93639	0.34907
3	7083387	8648561	3758	50	2.7362e-05	1.0706e-08	0.00010347	0.26445	0.79143
3	8648561	9543183	1737	50	6.7987e-05	1.1658e-08	0.00010797	0.62966	0.52892
3	9543183	11019665	2472	50	5.3748e-05	1.07e-08	0.00010344	0.5196	0.60334
3	11019665	13070799	3171	50	-3.026e-05	1.0832e-08	0.00010408	-0.29076	0.77124
3	13070799	14816900	3569	50	-1.4146e-06	1.104e-08	0.00010507	-0.013463	0.98926
3	14816900	16282442	2386	50	2.7182e-05	1.0643e-08	0.00010317	0.26347	0.79218
3	16282442	17891118	2154	50	3.7051e-05	1.2876e-08	0.00011347	0.32651	0.74403
3	17891118	19125144	1789	50	-3.9918e-06	1.2584e-08	0.00011218	-0.035585	0.97161
3	19125144	20091348	1054	50	-0.00017556	1.0183e-08	0.00010091	-1.7397	0.081909
3	20091348	21643707	3472	50	6.5438e-05	1.161e-08	0.00010775	0.60731	0.54364
3	21643707	22204244	1975	50	8.0444e-05	1.1247e-08	0.00010605	0.75855	0.44812
3	22204244	23804865	3110	50	1.4288e-05	1.085e-08	0.00010416	0.13716	0.8909
3	23804865	25461558	3264	50	-1.5434e-05	1.1359e-08	0.00010658	-0.14481	0.88486
3	25461558	26877769	2172	50	4.6216e-05	1.0522e-08	0.00010258	0.45055	0.65232
3	26877769	27840910	1631	50	5.0916e-05	1.1179e-08	0.00010573	0.48156	0.63012
3	27840910	29142260	2038	50	0.00013963	1.2294e-08	0.00011088	1.2593	0.20794
3	29142260	30717955	3268	50	7.1978e-05	1.228e-08	0.00011081	0.64954	0.51599
3	30717955	32351715	2743	50	7.2489e-05	1.1601e-08	0.00010771	0.67301	0.50094
3	32351715	33255592	1558	50	8.5823e-05	1.1679e-08	0.00010807	0.79415	0.42711
3	33255592	35283458	3108	50	-0.00010384	1.1455e-08	0.00010703	-0.97018	0.33196
3	35283458	36486842	1884	50	-7.8109e-05	1.2323e-08	0.00011101	-0.70361	0.48167
3	36486842	38356116	2354	50	-5.1523e-05	1.2692e-08	0.00011266	-0.45734	0.64743
3	38356116	40221298	3187	50	6.4918e-05	1.2219e-08	0.00011054	0.58729	0.55701
3	40221298	41064528	662	41	3.7943e-05	6.0432e-09	7.7738e-05	0.48808	0.62549
3	41064528	42540002	2690	50	0.00015064	1.0848e-08	0.00010416	1.4463	0.14808
3	42540002	45165153	2849	50	-3.1816e-05	1.1127e-08	0.00010548	-0.30162	0.76294
3	45165153	46657500	2928	50	-7.1208e-06	1.2789e-08	0.00011309	-0.062966	0.94979
3	46657500	47727212	893	40	0.00014384	1.0092e-08	0.00010046	1.4318	0.15219
3	47727212	49316972	883	34	0.00019032	1.0489e-08	0.00010242	1.8583	0.063127
3	49316972	51832015	1964	49	0.00017914	1.5227e-08	0.0001234	1.4517	0.14658
3	51832015	54081390	2531	50	0.0002544	1.2723e-08	0.0001128	2.2554	0.02411
3	54081390	55348860	2367	50	-4.7422e-05	1.16e-08	0.0001077	-0.4403	0.65972
3	55348860	56433907	1642	50	-1.6812e-05	1.1437e-08	0.00010695	-0.1572	0.87509
3	56433907	58157519	2639	50	-5.1573e-05	1.1814e-08	0.00010869	-0.47448	0.63516
3	58157519	60272906	4010	50	9.9335e-05	1.1582e-08	0.00010762	0.92303	0.35599
3	60272906	62355666	4030	50	2.8041e-05	1.0058e-08	0.00010029	0.2796	0.77979
3	62355666	63669286	2676	50	7.0333e-05	1.0961e-08	0.00010469	0.67179	0.50172
3	63669286	65273538	2848	50	-0.00013417	1.1693e-08	0.00010813	-1.2408	0.21468
3	65273538	66270447	1682	50	2.0368e-05	1.0697e-08	0.00010343	0.19693	0.84388
3	66270447	68286914	3359	50	-2.0918e-06	1.2691e-08	0.00011265	-0.018569	0.98519
3	68286914	69276762	1607	50	1.0484e-05	1.1149e-08	0.00010559	0.099295	0.9209
3	69276762	70449028	2080	50	-6.7838e-05	1.1305e-08	0.00010632	-0.63802	0.52346
3	70449028	72529329	3062	50	-9.8954e-05	1.1842e-08	0.00010882	-0.90933	0.36318
3	72529329	74321817	3074	50	1.3626e-05	1.0705e-08	0.00010347	0.1317	0.89522
3	74321817	75704949	1550	50	-1.3832e-05	1.0681e-08	0.00010335	-0.13383	0.89353
3	75704949	77508835	2781	50	-2.2469e-05	1.099e-08	0.00010483	-0.21433	0.83029
3	77508835	79024541	2040	50	1.4691e-06	1.0563e-08	0.00010278	0.014294	0.9886
3	79024541	81427310	3434	50	-7.9124e-05	1.1183e-08	0.00010575	-0.74823	0.45432
3	81427310	82643886	1620	50	6.9953e-06	9.2788e-09	9.6327e-05	0.072621	0.94211
3	82643886	84367479	2348	50	-2.4501e-05	1.1179e-08	0.00010573	-0.23173	0.81674
3	84367479	85582231	2014	50	4.7857e-05	1.068e-08	0.00010334	0.46308	0.64331
3	85582231	87409732	2974	50	-1.6624e-05	1.2919e-08	0.00011366	-0.14625	0.88372
3	87409732	88298373	1565	49	0.00012534	8.5821e-09	9.2639e-05	1.353	0.17607
3	88298373	94255316	3268	50	0.00012807	1.184e-08	0.00010881	1.177	0.2392
3	94255316	95311971	1924	46	-8.6613e-06	9.4662e-09	9.7294e-05	-0.089021	0.92906
3	95311971	98215950	4118	50	3.285e-05	1.2012e-08	0.0001096	0.29972	0.76439
3	98215950	99373762	2084	50	1.2341e-05	1.1525e-08	0.00010735	0.11496	0.90848
3	99373762	100592217	1336	50	-2.6401e-05	9.5582e-09	9.7766e-05	-0.27005	0.78712
3	100592217	103084960	4061	50	0.00010138	1.1389e-08	0.00010672	0.94997	0.34213
3	103084960	104581613	3335	50	-1.7051e-05	1.1414e-08	0.00010684	-0.1596	0.8732
3	104581613	106982811	4167	50	6.3589e-05	1.2178e-08	0.00011035	0.57623	0.56446
3	106982811	109522395	3951	50	-0.00013828	1.2643e-08	0.00011244	-1.2298	0.21877
3	109522395	110513770	1739	50	-9.6313e-05	8.4781e-09	9.2077e-05	-1.046	0.29555
3	110513770	112815699	3621	50	-2.1727e-05	1.1964e-08	0.00010938	-0.19863	0.84255
3	112815699	113947863	1579	50	9.1864e-05	1.1464e-08	0.00010707	0.85799	0.3909
3	113947863	115447080	1586	50	1.0808e-05	1.1441e-08	0.00010696	0.10104	0.91952
3	115447080	116800153	2362	50	-5.9905e-05	1.1815e-08	0.0001087	-0.55112	0.58155
3	116800153	118530251	2878	50	-0.00010077	1.2299e-08	0.0001109	-0.90865	0.36353
3	118530251	120523055	3202	50	1.5544e-05	1.1615e-08	0.00010777	0.14423	0.88532
3	120523055	121974097	2334	50	-4.5944e-07	1.1131e-08	0.0001055	-0.0043547	0.99653
3	121974097	123517768	2324	50	-5.1772e-05	1.1923e-08	0.00010919	-0.47414	0.6354
3	123517768	124936642	2522	50	-7.566e-05	1.1242e-08	0.00010603	-0.71358	0.47549
3	124936642	126214943	2937	50	-8.0278e-05	1.0916e-08	0.00010448	-0.76837	0.44227
3	126214943	128194861	2974	50	-8.2823e-05	1.1745e-08	0.00010837	-0.76423	0.44473
3	128194861	130244735	2810	50	-2.8504e-05	1.1511e-08	0.00010729	-0.26567	0.79049
3	130244735	131836516	2672	50	-1.5632e-05	1.1082e-08	0.00010527	-0.1485	0.88195
3	131836516	133252173	2721	50	-5.3289e-05	1.2117e-08	0.00011008	-0.48411	0.62831
3	133252173	135456906	3492	50	8.0527e-05	1.1468e-08	0.00010709	0.75198	0.45206
3	135456906	137371083	2332	50	-2.3549e-05	1.0483e-08	0.00010239	-0.22999	0.8181
3	137371083	139954597	3630	50	-6.3894e-05	1.0696e-08	0.00010342	-0.61779	0.53671
3	139954597	141339097	1933	50	-7.236e-05	1.1183e-08	0.00010575	-0.68425	0.49382
3	141339097	143164628	3017	50	5.505e-05	1.1631e-08	0.00010785	0.51044	0.60974
3	143164628	144410816	1887	50	1.3689e-05	1.1208e-08	0.00010587	0.1293	0.89712
3	144410816	145664619	2503	50	-8.6705e-05	1.1304e-08	0.00010632	-0.8155	0.41479
3	145664619	146726629	2018	50	1.7635e-05	1.1196e-08	0.00010581	0.16667	0.86763
3	146726629	149043237	3634	50	1.0691e-05	1.1816e-08	0.0001087	0.098349	0.92165
3	149043237	150252004	2042	50	-7.9304e-05	1.1691e-08	0.00010813	-0.73345	0.46329
3	150252004	151348730	1538	50	2.8641e-05	1.1011e-08	0.00010493	0.27295	0.78489
3	151348730	153256571	3223	50	-5.7016e-05	1.1409e-08	0.00010681	-0.53379	0.59349
3	153256571	154714218	2494	50	-1.6074e-05	1.1153e-08	0.00010561	-0.1522	0.87903
3	154714218	156008700	1817	50	8.3873e-05	1.1728e-08	0.0001083	0.77447	0.43865
3	156008700	157312028	2088	50	0.00010015	1.1047e-08	0.0001051	0.9529	0.34064
3	157312028	159477890	3498	50	-9.4054e-05	1.1296e-08	0.00010628	-0.88493	0.37619
3	159477890	161524504	2802	50	-1.0207e-05	1.0547e-08	0.0001027	-0.099385	0.92083
3	161524504	163253205	4204	50	-3.0377e-05	1.105e-08	0.00010512	-0.28897	0.7726
3	163253205	165055469	3326	50	0.00011197	1.1236e-08	0.000106	1.0563	0.29084
3	165055469	167117429	3562	50	2.3841e-05	1.0645e-08	0.00010318	0.23107	0.81726
3	167117429	168580960	1940	50	9.7494e-05	1.131e-08	0.00010635	0.91675	0.35927
3	168580960	170964909	3391	50	-8.9617e-05	1.1718e-08	0.00010825	-0.82788	0.40774
3	170964909	172295731	2347	50	3.8043e-05	1.1803e-08	0.00010864	0.35017	0.72621
3	172295731	173477285	1704	50	-2.4258e-05	1.097e-08	0.00010474	-0.23161	0.81684
3	173477285	175116539	3107	50	1.8144e-05	1.187e-08	0.00010895	0.16654	0.86773
3	175116539	176320287	2066	50	-9.4834e-06	1.2145e-08	0.0001102	-0.086054	0.93142
3	176320287	178107165	2905	50	-8.9e-06	1.1115e-08	0.00010543	-0.084418	0.93272
3	178107165	179374586	2140	50	6.534e-06	1.1463e-08	0.00010706	0.061029	0.95134
3	179374586	181511166	2435	50	4.4625e-05	1.0696e-08	0.00010342	0.43149	0.66611
3	181511166	183769683	3208	50	-6.3777e-05	1.0968e-08	0.00010473	-0.60898	0.54254
3	183769683	185068255	2015	50	-7.2132e-05	1.1496e-08	0.00010722	-0.67276	0.5011
3	185068255	186890344	2944	50	1.5284e-05	1.1184e-08	0.00010575	0.14453	0.88508
3	186890344	188856214	3022	50	4.6346e-05	1.325e-08	0.00011511	0.40262	0.68723
3	188856214	190226607	3051	50	8.0345e-06	1.0893e-08	0.00010437	0.07698	0.93864
3	190226607	192343814	4293	50	6.3455e-05	1.1174e-08	0.00010571	0.6003	0.5483
3	192343814	194059671	3177	50	-7.0094e-05	1.1183e-08	0.00010575	-0.66282	0.50745
3	194059671	194786674	2184	50	-3.0105e-05	1.1085e-08	0.00010528	-0.28595	0.77492
3	194786674	195971408	1768	50	0.00011916	1.2146e-08	0.00011021	1.0812	0.27959
3	195971408	197075987	1910	50	-5.0249e-05	1.1603e-08	0.00010772	-0.4665	0.64086
3	197075987	197946622	1066	50	4.8658e-05	1.1577e-08	0.0001076	0.45222	0.65111
4	10240	694715	775	38	2.8806e-05	7.5486e-09	8.6882e-05	0.33156	0.74023
4	694715	1478711	1445	50	5.8005e-05	1.1664e-08	0.000108	0.53709	0.5912
4	1478711	2842979	2150	50	-7.0698e-05	1.1421e-08	0.00010687	-0.66152	0.50828
4	2842979	3846040	1586	50	-1.4358e-05	1.1662e-08	0.00010799	-0.13295	0.89423
4	3846040	4684116	2073	50	7.0821e-05	1.1036e-08	0.00010505	0.67415	0.50021
4	4684116	5502388	1856	50	-5.0081e-05	1.0984e-08	0.00010481	-0.47784	0.63276
4	5502388	6773043	3087	50	2.6231e-05	1.0719e-08	0.00010353	0.25337	0.79998
4	6773043	7539692	2110	50	3.1684e-05	1.2543e-08	0.00011199	0.28291	0.77725
4	7539692	8152235	1651	50	5.7913e-05	1.1416e-08	0.00010684	0.54204	0.58779
4	8152235	9326479	2168	50	3.5458e-06	1.055e-08	0.00010271	0.034522	0.97246
4	9326479	10699152	3046	50	7.5664e-06	1.1767e-08	0.00010848	0.069751	0.94439
4	10699152	12323034	3456	50	6.804e-05	1.1002e-08	0.00010489	0.64868	0.51654
4	12323034	14272001	3712	50	7.4366e-05	1.1204e-08	0.00010585	0.70256	0.48233
4	14272001	15147446	1630	50	-2.5778e-06	1.0527e-08	0.0001026	-0.025124	0.97996
4	15147446	15927009	1263	50	-5.9242e-05	1.0388e-08	0.00010192	-0.58126	0.56107
4	15927009	17383322	2795	50	-3.9478e-05	1.1263e-08	0.00010613	-0.37199	0.7099
4	17383322	18841874	2336	50	1.8544e-05	1.15e-08	0.00010724	0.17293	0.86271
4	18841874	20544557	3368	50	-7.1122e-05	1.1121e-08	0.00010546	-0.67443	0.50004
4	20544557	22319347	3400	50	3.145e-05	1.1491e-08	0.0001072	0.29339	0.76922
4	22319347	24135529	3022	50	9.4731e-05	1.1341e-08	0.00010649	0.88954	0.37371
4	24135529	25609322	2538	50	0.00013679	1.19e-08	0.00010909	1.2539	0.20987
4	25609322	27343722	2475	50	-5.0826e-05	1.1284e-08	0.00010622	-0.47847	0.63231
4	27343722	27965868	1202	50	-2.3275e-05	8.9062e-09	9.4373e-05	-0.24663	0.8052
4	27965868	29762208	3750	50	2.1251e-05	1.1086e-08	0.00010529	0.20183	0.84005
4	29762208	30454535	1077	50	1.3857e-05	7.257e-09	8.5188e-05	0.16267	0.87078
4	30454535	31782981	2548	50	7.9207e-05	1.1271e-08	0.00010616	0.74608	0.45562
4	31782981	33172766	2993	50	2.2112e-05	1.1236e-08	0.000106	0.2086	0.83476
4	33172766	35151415	2738	50	-1.7425e-05	1.1249e-08	0.00010606	-0.16429	0.8695
4	35151415	36020436	2185	50	5.1922e-06	1.1008e-08	0.00010492	0.049488	0.96053
4	36020436	37255047	2758	50	6.2476e-06	1.1232e-08	0.00010598	0.05895	0.95299
4	37255047	38907022	3625	50	0.00012676	1.3334e-08	0.00011547	1.0978	0.27231
4	38907022	40202609	2341	50	-5.2616e-05	1.257e-08	0.00011211	-0.4693	0.63885
4	40202609	42213058	3699	50	3.894e-05	1.1847e-08	0.00010884	0.35776	0.72052
4	42213058	43965045	3249	50	4.9226e-05	1.1441e-08	0.00010696	0.46022	0.64536
4	43965045	45189157	2554	50	1.7535e-05	1.1187e-08	0.00010577	0.16579	0.86833
4	45189157	47411896	2845	50	6.9251e-05	1.1538e-08	0.00010742	0.6447	0.51912
4	47411896	48123600	1214	49	6.1373e-07	8.9326e-09	9.4513e-05	0.0064936	0.99482
4	48123600	53877433	2475	50	-6.0956e-05	1.2085e-08	0.00010993	-0.5545	0.57924
4	53877433	55429556	2442	50	-5.2301e-05	1.2504e-08	0.00011182	-0.46771	0.63999
4	55429556	56547644	2056	50	2.1059e-05	1.1108e-08	0.0001054	0.19981	0.84163
4	56547644	58935008	4850	50	3.4187e-05	1.1182e-08	0.00010575	0.32329	0.74647
4	58935008	60741087	3800	50	5.3014e-05	1.0778e-08	0.00010382	0.51065	0.6096
4	60741087	62371763	3083	50	5.4804e-05	1.1085e-08	0.00010529	0.52052	0.6027
4	62371763	64341001	3411	50	4.4882e-05	1.1255e-08	0.00010609	0.42305	0.67226
4	64341001	66600492	4036	50	-2.18e-05	1.1406e-08	0.0001068	-0.20412	0.83826
4	66600492	68059497	2775	50	-7.7015e-05	1.0739e-08	0.00010363	-0.74318	0.45737
4	68059497	68854765	1508	50	-1.8203e-06	9.1412e-09	9.561e-05	-0.019039	0.98481
4	68854765	71049152	4532	50	-2.8931e-05	1.17e-08	0.00010817	-0.26746	0.78911
4	71049152	72140558	1803	50	-9.4771e-05	1.1013e-08	0.00010494	-0.90308	0.36648
4	72140558	74592390	3177	50	-6.7846e-05	1.1165e-08	0.00010566	-0.6421	0.52081
4	74592390	77130707	4110	50	8.4995e-05	1.1586e-08	0.00010764	0.78962	0.42975
4	77130707	79093979	3694	50	6.2479e-05	1.0625e-08	0.00010308	0.60613	0.54443
4	79093979	80990297	3003	50	8.7517e-05	1.1626e-08	0.00010782	0.81166	0.41699
4	80990297	82125315	1342	50	5.5127e-05	8.6538e-09	9.3026e-05	0.5926	0.55345
4	82125315	83372593	2037	50	1.4469e-05	1.0988e-08	0.00010482	0.13803	0.89021
4	83372593	84799656	2557	50	0.00010122	1.2771e-08	0.00011301	0.89566	0.37044
4	84799656	86930609	3336	50	2.3703e-06	1.1128e-08	0.00010549	0.022469	0.98207
4	86930609	87534648	689	33	-4.6698e-05	4.9181e-09	7.0129e-05	-0.66588	0.50549
4	87534648	89238028	2950	50	-7.6445e-05	1.2206e-08	0.00011048	-0.69194	0.48897
4	89238028	90231564	1686	50	2.0385e-05	1.1941e-08	0.00010928	0.18654	0.85202
4	90231564	91560677	1907	50	1.217e-06	1.1453e-08	0.00010702	0.011372	0.99093
4	91560677	94233299	3612	50	6.0383e-05	1.0926e-08	0.00010453	0.57766	0.56349
4	94233299	96182188	3119	50	-7.5383e-05	1.184e-08	0.00010881	-0.69277	0.48845
4	96182188	97540703	2660	50	1.676e-05	1.044e-08	0.00010217	0.16403	0.86971
4	97540703	99424067	3087	50	3.7911e-05	1.0691e-08	0.0001034	0.36666	0.71387
4	99424067	100678360	2220	50	0.0001123	1.1469e-08	0.00010709	1.0486	0.29434
4	100678360	103221356	4472	50	8.6265e-05	1.1528e-08	0.00010737	0.80343	0.42172
4	103221356	105305294	2849	50	-0.00016753	1.2804e-08	0.00011315	-1.4805	0.13874
4	105305294	107501305	3030	50	4.748e-05	1.2225e-08	0.00011057	0.42942	0.66762
4	107501305	108815348	1763	50	3.747e-05	1.1605e-08	0.00010773	0.34782	0.72797
4	108815348	111256567	3926	50	-2.641e-05	1.1237e-08	0.00010601	-0.24914	0.80325
4	111256567	113870102	3678	50	-8.2882e-05	1.2208e-08	0.00011049	-0.75013	0.45318
4	113870102	115666246	3113	50	1.0019e-05	1.0685e-08	0.00010337	0.096929	0.92278
4	115666246	117276929	2740	50	2.637e-05	1.13e-08	0.0001063	0.24807	0.80408
4	117276929	118479918	2368	50	-4.7973e-05	1.1136e-08	0.00010553	-0.4546	0.6494
4	118479918	119933512	2675	50	2.26e-05	1.0967e-08	0.00010472	0.21581	0.82913
4	119933512	120392684	1041	33	1.5382e-05	5.9795e-09	7.7327e-05	0.19892	0.84233
4	120392684	122657987	4529	50	2.6942e-05	1.1135e-08	0.00010552	0.25532	0.79848
4	122657987	124286481	2259	50	0.00032516	1.6383e-08	0.000128	2.5403	0.011075
4	124286481	125210862	1615	50	1.8174e-05	1.1609e-08	0.00010774	0.16868	0.86605
4	125210862	126480886	2358	50	6.5846e-06	1.2615e-08	0.00011232	0.058625	0.95325
4	126480886	127275477	1655	50	8.4263e-05	1.0431e-08	0.00010213	0.82502	0.40936
4	127275477	127830293	1093	50	-1.2462e-06	7.9802e-09	8.9332e-05	-0.013951	0.98887
4	127830293	128996665	960	39	-1.3799e-05	7.2834e-09	8.5343e-05	-0.16169	0.87155
4	128996665	130591885	2331	50	-1.3694e-05	1.1584e-08	0.00010763	-0.12723	0.89875
4	130591885	131283821	1122	49	1.3012e-05	8.4972e-09	9.218e-05	0.14116	0.88774
4	131283821	132954033	2905	50	-1.6118e-05	1.1185e-08	0.00010576	-0.1524	0.87887
4	132954033	134628434	3256	50	-9.5024e-05	1.1998e-08	0.00010954	-0.86752	0.38566
4	134628434	136566407	3314	50	6.74e-05	1.1283e-08	0.00010622	0.63453	0.52574
4	136566407	138541971	4072	50	-4.8889e-05	1.0827e-08	0.00010405	-0.46985	0.63846
4	138541971	139556511	1955	50	0.00010261	1.1195e-08	0.00010581	0.96983	0.33213
4	139556511	141084631	2295	50	-2.631e-05	1.0966e-08	0.00010472	-0.25124	0.80163
4	141084631	143443265	3664	50	6.8147e-05	1.1058e-08	0.00010515	0.64806	0.51695
4	143443265	146178187	3381	50	-2.4463e-05	1.1629e-08	0.00010784	-0.22685	0.82054
4	146178187	148521873	3233	50	-4.0229e-05	1.1057e-08	0.00010515	-0.38258	0.70203
4	148521873	150683580	2724	50	-7.8844e-06	1.2074e-08	0.00010988	-0.071753	0.9428
4	150683580	152782184	2484	50	4.7572e-05	1.0657e-08	0.00010323	0.46083	0.64492
4	152782184	154477641	2350	50	0.00013851	1.1173e-08	0.0001057	1.3104	0.19006
4	154477641	155056126	1177	50	-6.2898e-07	1.0137e-08	0.00010068	-0.0062472	0.99502
4	155056126	157485097	4552	50	7.1881e-05	1.115e-08	0.0001056	0.68072	0.49605
4	157485097	158743718	2018	50	1.1287e-05	1.0916e-08	0.00010448	0.10803	0.91397
4	158743718	161058864	3279	50	7.6765e-05	1.1446e-08	0.00010698	0.71753	0.47304
4	161058864	161826435	1768	50	5.2853e-05	1.1084e-08	0.00010528	0.50203	0.61565
4	161826435	163243679	3662	50	7.4818e-05	1.1689e-08	0.00010812	0.69201	0.48893
4	163243679	164478234	2028	50	-5.5584e-05	1.1446e-08	0.00010699	-0.51954	0.60338
4	164478234	165823448	2759	50	-1.4761e-05	1.0898e-08	0.00010439	-0.1414	0.88756
4	165823448	167018858	2298	50	0.00013616	1.2227e-08	0.00011058	1.2314	0.21818
4	167018858	167852917	1597	50	1.1468e-05	9.8518e-09	9.9256e-05	0.11554	0.90801
4	167852917	169676825	3228	50	-7.0843e-05	1.1377e-08	0.00010666	-0.66417	0.50658
4	169676825	170776510	1558	50	6.8623e-05	1.1658e-08	0.00010797	0.63555	0.52507
4	170776510	172558635	2947	50	3.661e-05	1.0827e-08	0.00010405	0.35185	0.72495
4	172558635	174264132	2125	50	3.4635e-05	1.0613e-08	0.00010302	0.33621	0.73672
4	174264132	176570716	3749	50	5.3617e-05	1.1279e-08	0.0001062	0.50487	0.61365
4	176570716	178991910	4708	50	4.5033e-05	1.0883e-08	0.00010432	0.43168	0.66598
4	178991910	180122043	2214	50	-3.4734e-05	1.1519e-08	0.00010733	-0.32362	0.74622
4	180122043	182066807	4669	50	-3.593e-05	1.0667e-08	0.00010328	-0.34788	0.72793
4	182066807	183371275	3149	50	2.2772e-05	1.0929e-08	0.00010454	0.21782	0.82757
4	183371275	184929455	3490	50	-0.00011912	1.1573e-08	0.00010758	-1.1073	0.26818
4	184929455	186909090	4613	50	-5.2936e-05	1.0747e-08	0.00010367	-0.51064	0.60961
4	186909090	188472981	3218	50	-8.2231e-05	1.1152e-08	0.0001056	-0.77869	0.43616
4	188472981	189693511	3454	50	-7.9206e-05	1.1697e-08	0.00010815	-0.73235	0.46396
4	189693511	191043594	2766	50	5.8838e-05	1.1522e-08	0.00010734	0.54815	0.58359
5	11940	982252	1491	50	-4.7405e-06	1.2852e-08	0.00011337	-0.041816	0.96665
5	982252	2132442	2573	50	-2.6324e-05	1.0515e-08	0.00010254	-0.25671	0.7974
5	2132442	3361941	3534	50	4.8811e-06	1.1013e-08	0.00010494	0.046512	0.9629
5	3361941	4632110	2558	50	4.3411e-05	1.2588e-08	0.0001122	0.38692	0.69881
5	4632110	5973233	2891	50	3.4346e-05	1.1525e-08	0.00010735	0.31994	0.74901
5	5973233	7143218	2542	50	-3.9073e-05	1.0942e-08	0.0001046	-0.37354	0.70875
5	7143218	8446336	2700	50	-6.8666e-05	1.0852e-08	0.00010417	-0.65917	0.50979
5	8446336	9718832	2629	50	-4.6862e-06	1.1223e-08	0.00010594	-0.044236	0.96472
5	9718832	11173271	2941	50	1.5057e-05	1.1935e-08	0.00010925	0.13783	0.89038
5	11173271	13464832	3188	50	1.9385e-05	1.1666e-08	0.00010801	0.17948	0.85756
5	13464832	14757804	2280	50	9.5482e-05	1.2032e-08	0.00010969	0.87046	0.38405
5	14757804	16963613	2977	50	-2.6967e-05	1.2054e-08	0.00010979	-0.24562	0.80598
5	16963613	18051592	1509	50	5.3867e-05	1.1225e-08	0.00010595	0.50842	0.61116
5	18051592	19917716	3541	50	-4.5775e-05	1.1544e-08	0.00010744	-0.42603	0.67008
5	19917716	22152073	2804	50	-0.00016574	1.2753e-08	0.00011293	-1.4677	0.14219
5	22152073	23494324	2105	50	-0.00010934	1.1527e-08	0.00010736	-1.0184	0.30847
5	23494324	26184851	5113	50	-0.00011475	1.1519e-08	0.00010733	-1.0691	0.285
5	26184851	26857604	1241	50	-0.00012901	8.5697e-09	9.2573e-05	-1.3937	0.16342
5	26857604	27984513	1801	50	-3.7631e-05	1.1279e-08	0.0001062	-0.35432	0.7231
5	27984513	29714820	3275	50	-1.4783e-05	1.099e-08	0.00010483	-0.14101	0.88786
5	29714820	31390249	3156	50	-2.8672e-05	1.1429e-08	0.00010691	-0.2682	0.78855
5	31390249	33500180	3713	50	-1.5665e-05	1.0239e-08	0.00010119	-0.15481	0.87697
5	33500180	35048970	2618	50	-2.7132e-05	1.0677e-08	0.00010333	-0.26258	0.79288
5	35048970	36433954	2150	50	-4.1362e-05	1.2132e-08	0.00011014	-0.37552	0.70727
5	36433954	38802410	3397	50	6.8254e-06	1.156e-08	0.00010752	0.06348	0.94938
5	38802410	40287729	2606	50	-2.3331e-05	1.5156e-08	0.00012311	-0.18951	0.84969
5	40287729	41888710	2929	50	6.1956e-05	1.3184e-08	0.00011482	0.53959	0.58948
5	41888710	43983499	2518	50	0.00011144	1.1221e-08	0.00010593	1.052	0.29278
5	43983499	50163398	3959	50	3.9738e-05	1.1951e-08	0.00010932	0.3635	0.71623
5	50163398	52134622	3049	50	4.9863e-05	1.1878e-08	0.00010899	0.45751	0.6473
5	52134622	53703044	3113	50	8.2752e-05	1.084e-08	0.00010412	0.79479	0.42673
5	53703044	55417349	3009	50	6.5e-05	1.1552e-08	0.00010748	0.60475	0.54535
5	55417349	56621102	2069	50	4.6559e-05	1.2046e-08	0.00010975	0.42422	0.67141
5	56621102	57340073	1196	50	3.4286e-05	9.3944e-09	9.6925e-05	0.35374	0.72353
5	57340073	58524622	2581	50	6.3033e-05	1.1301e-08	0.0001063	0.59295	0.55322
5	58524622	60935907	2976	50	2.5863e-05	1.1006e-08	0.00010491	0.24652	0.80528
5	60935907	61672995	971	49	-5.513e-05	7.8299e-09	8.8486e-05	-0.62303	0.53326
5	61672995	63218987	2637	50	-8.1629e-05	1.0618e-08	0.00010304	-0.79217	0.42826
5	63218987	63968304	883	41	-4.9563e-06	5.9216e-09	7.6952e-05	-0.064408	0.94865
5	63968304	65911286	2809	50	-4.4816e-05	1.056e-08	0.00010276	-0.43611	0.66276
5	65911286	67850860	3034	50	9.0671e-05	1.1885e-08	0.00010902	0.83172	0.40557
5	67850860	71240456	2262	50	-2.7777e-05	1.066e-08	0.00010325	-0.26904	0.7879
5	71240456	73759326	4024	50	-7.8947e-05	1.1759e-08	0.00010844	-0.72804	0.46659
5	73759326	75798866	3335	50	-3.038e-05	1.1567e-08	0.00010755	-0.28247	0.77758
5	75798866	77623332	3044	50	0.00013414	1.1316e-08	0.00010638	1.2609	0.20733
5	77623332	79393144	2734	50	-2.9255e-05	1.1428e-08	0.0001069	-0.27366	0.78434
5	79393144	80481471	2193	50	-2.3677e-05	1.1671e-08	0.00010803	-0.21916	0.82653
5	80481471	82025648	2003	50	5.6063e-05	1.0503e-08	0.00010248	0.54705	0.58435
5	82025648	83972689	2433	50	8.7788e-06	1.1025e-08	0.000105	0.083609	0.93337
5	83972689	85767290	4138	50	-2.6519e-05	9.9903e-09	9.9951e-05	-0.26532	0.79076
5	85767290	87389991	1465	50	4.2879e-06	1.1122e-08	0.00010546	0.040658	0.96757
5	87389991	88891530	1217	50	0.00016473	1.2134e-08	0.00011015	1.4954	0.1348
5	88891530	90422654	1585	50	3.3541e-05	1.1695e-08	0.00010815	0.31015	0.75645
5	90422654	91840542	1653	50	8.1347e-05	1.221e-08	0.0001105	0.73617	0.46163
5	91840542	93809984	1560	50	5.9737e-05	1.2733e-08	0.00011284	0.52939	0.59654
5	93809984	95963519	2818	50	0.00012648	1.2801e-08	0.00011314	1.1179	0.2636
5	95963519	97315601	2611	50	0.00023913	1.2012e-08	0.0001096	2.1818	0.029121
5	97315601	99260992	3332	50	2.8478e-05	1.125e-08	0.00010607	0.26849	0.78833
5	99260992	101578769	3245	50	-1.0745e-05	1.1231e-08	0.00010598	-0.10139	0.91924
5	101578769	103320005	2409	50	-3.237e-06	1.2029e-08	0.00010968	-0.029514	0.97645
5	103320005	104851483	2425	50	3.2169e-05	1.1042e-08	0.00010508	0.30613	0.75951
5	104851483	105893055	1291	50	0.00010231	1.0123e-08	0.00010061	1.0168	0.30923
5	105893055	107264196	2427	50	-9.0903e-05	1.1696e-08	0.00010815	-0.84055	0.4006
5	107264196	108633934	2477	50	0.00013513	1.2035e-08	0.0001097	1.2317	0.21805
5	108633934	110821144	3283	50	9.1757e-06	1.4004e-08	0.00011834	0.077537	0.9382
5	110821144	111981562	2018	50	-0.00010511	1.2105e-08	0.00011002	-0.95531	0.33942
5	111981562	113396285	2675	50	-3.6481e-05	1.1666e-08	0.00010801	-0.33777	0.73554
5	113396285	114830370	2789	50	4.9457e-05	1.242e-08	0.00011145	0.44377	0.65721
5	114830370	115831047	2089	50	6.6074e-06	1.0736e-08	0.00010362	0.063768	0.94916
5	115831047	117346213	2756	50	-6.2326e-06	1.1177e-08	0.00010572	-0.058952	0.95299
5	117346213	118608820	1969	50	4.7678e-05	1.1619e-08	0.00010779	0.44232	0.65826
5	118608820	119669042	1804	50	1.9316e-05	1.2308e-08	0.00011094	0.17412	0.86177
5	119669042	120452166	1334	50	-6.9535e-05	9.2595e-09	9.6226e-05	-0.72262	0.46992
5	120452166	122556905	3604	50	3.9725e-05	1.1935e-08	0.00010925	0.36362	0.71614
5	122556905	123798100	2068	50	-4.5425e-05	1.0654e-08	0.00010322	-0.44009	0.65987
5	123798100	125785649	4022	50	4.5238e-05	1.177e-08	0.00010849	0.41699	0.67669
5	125785649	127344604	1998	50	-4.8274e-05	1.2062e-08	0.00010983	-0.43954	0.66027
5	127344604	129519025	3787	50	-6.7794e-05	1.1623e-08	0.00010781	-0.62884	0.52945
5	129519025	132139649	2547	50	4.172e-05	1.3281e-08	0.00011524	0.36202	0.71734
5	132139649	134777401	3475	50	-4.8485e-05	1.1266e-08	0.00010614	-0.45679	0.64782
5	134777401	136376050	2528	50	3.1533e-05	1.1265e-08	0.00010614	0.29711	0.76639
5	136376050	139265072	2695	50	7.1316e-05	1.0847e-08	0.00010415	0.68476	0.4935
5	139265072	140645971	1439	50	4.4935e-05	1.0736e-08	0.00010361	0.43367	0.66453
5	140645971	142981248	3383	50	-3.1393e-05	1.3138e-08	0.00011462	-0.27388	0.78417
5	142981248	144943354	2958	50	-4.6996e-05	1.1182e-08	0.00010575	-0.44442	0.65674
5	144943354	147181998	3271	50	4.1118e-05	1.124e-08	0.00010602	0.38783	0.69814
5	147181998	148662624	2367	50	-4.1924e-05	1.1647e-08	0.00010792	-0.38848	0.69766
5	148662624	150561298	3067	50	-7.093e-05	1.3773e-08	0.00011736	-0.60439	0.54558
5	150561298	152867774	4190	50	5.4088e-06	1.0784e-08	0.00010385	0.052083	0.95846
5	152867774	153773088	1839	50	-7.8153e-05	1.1782e-08	0.00010854	-0.72001	0.47152
5	153773088	155373505	2664	50	-1.2736e-06	1.119e-08	0.00010578	-0.01204	0.99039
5	155373505	156628700	1766	50	-8.4866e-05	1.141e-08	0.00010682	-0.79449	0.42691
5	156628700	158825698	3903	50	0.00021985	1.1927e-08	0.00010921	2.013	0.044115
5	158825698	159973944	1963	50	-0.00016553	1.6109e-08	0.00012692	-1.3042	0.19216
5	159973944	161482133	2462	50	2.8847e-05	1.1777e-08	0.00010852	0.26581	0.79038
5	161482133	162743908	1839	50	-3.5639e-05	1.0223e-08	0.00010111	-0.35249	0.72447
5	162743908	163771582	1917	50	6.3625e-05	1.179e-08	0.00010858	0.58596	0.5579
5	163771582	165642395	2804	50	4.538e-05	1.2052e-08	0.00010978	0.41336	0.67934
5	165642395	166847740	1834	50	3.8945e-05	1.0353e-08	0.00010175	0.38276	0.7019
5	166847740	168525318	2635	50	2.7174e-06	1.0862e-08	0.00010422	0.026074	0.9792
5	168525318	169505664	1744	50	1.6772e-05	1.1002e-08	0.00010489	0.15989	0.87296
5	169505664	171074292	2684	50	8.1128e-06	1.1387e-08	0.00010671	0.076026	0.9394
5	171074292	172678327	2668	50	3.1319e-05	1.0953e-08	0.00010466	0.29925	0.76475
5	172678327	173642871	2046	50	-5.1356e-05	1.1498e-08	0.00010723	-0.47894	0.63198
5	173642871	175450595	3305	50	1.7335e-05	1.0069e-08	0.00010034	0.17275	0.86285
5	175450595	177251507	1660	50	0.00011016	1.2561e-08	0.00011208	0.98286	0.32567
5	177251507	178413464	2589	50	0.00010016	1.1108e-08	0.0001054	0.9503	0.34196
5	178413464	179401244	1741	50	7.7554e-05	1.1242e-08	0.00010603	0.73146	0.4645
5	179401244	180559933	2384	50	-1.3587e-06	1.182e-08	0.00010872	-0.012497	0.99003
5	180559933	180885156	244	20	-1.7709e-05	3.896e-09	6.2418e-05	-0.28371	0.77663
6	73924	1452362	2503	50	-7.116e-05	1.1826e-08	0.00010875	-0.65437	0.51287
6	1452362	2458936	1698	50	-7.0591e-05	1.1228e-08	0.00010596	-0.66618	0.5053
6	2458936	3573593	2495	50	7.4387e-05	1.1979e-08	0.00010945	0.67964	0.49673
6	3573593	4617817	2378	50	-3.2832e-05	1.1191e-08	0.00010579	-0.31036	0.75629
6	4617817	5791472	2318	50	-7.3197e-05	1.0714e-08	0.00010351	-0.70715	0.47947
6	5791472	6785207	2278	50	-5.5278e-05	1.034e-08	0.00010169	-0.54361	0.58671
6	6785207	7808936	2195	50	-5.933e-05	1.1037e-08	0.00010506	-0.56475	0.57225
6	7808936	9020026	2570	50	4.9664e-05	1.2211e-08	0.00011051	0.44943	0.65312
6	9020026	10540317	2895	50	-8.6705e-07	1.1641e-08	0.00010789	-0.0080363	0.99359
6	10540317	11790816	2158	50	-1.0361e-05	1.2765e-08	0.00011298	-0.091702	0.92693
6	11790816	13209388	2342	50	-8.1038e-05	1.3972e-08	0.0001182	-0.68558	0.49298
6	13209388	14802924	2634	50	0.00010552	1.1357e-08	0.00010657	0.99016	0.3221
6	14802924	17386405	4226	50	0.00012656	1.1362e-08	0.00010659	1.1873	0.23509
6	17386405	19207487	3404	50	6.3591e-05	1.1081e-08	0.00010527	0.60409	0.54578
6	19207487	21684065	4489	50	-2.3646e-05	1.1123e-08	0.00010546	-0.22421	0.82259
6	21684065	22748307	2246	50	5.8828e-05	1.1351e-08	0.00010654	0.55216	0.58084
6	22748307	23936619	2497	50	3.6378e-06	1.1559e-08	0.00010751	0.033836	0.97301
6	23936619	24852275	1790	50	-3.7487e-06	1.063e-08	0.0001031	-0.036359	0.971
6	24852275	25684587	1949	50	-0.00010617	1.202e-08	0.00010964	-0.96837	0.33286
6	25684587	26791233	1940	50	-3.3103e-05	1.1054e-08	0.00010514	-0.31484	0.75288
6	26791233	28017819	1562	44	-0.00013378	9.1973e-09	9.5902e-05	-1.395	0.16302
6	28017819	28917608	1497	42	-3.098e-05	8.2819e-09	9.1005e-05	-0.34043	0.73354
6	28917608	29737971	1856	50	-8.3022e-05	1.2257e-08	0.00011071	-0.7499	0.45331
6	29737971	30798168	3576	50	-0.00010167	1.468e-08	0.00012116	-0.83917	0.40137
6	30798168	31571218	5005	50	0.00027816	2.1321e-08	0.00014602	1.905	0.056783
6	31571218	32682664	3145	50	-0.00037504	4.0694e-08	0.00020173	-1.8591	0.063008
6	32682664	33236497	2615	50	-0.00047545	2.3882e-08	0.00015454	-3.0766	0.0020939
6	33236497	35455756	3483	50	5.3412e-05	1.2168e-08	0.00011031	0.48421	0.62824
6	35455756	37572596	3406	50	7.1502e-05	1.1774e-08	0.00010851	0.65895	0.50993
6	37572596	39295677	3403	50	-6.3911e-05	1.1196e-08	0.00010581	-0.60401	0.54584
6	39295677	40345115	1560	50	-8.4474e-05	1.1095e-08	0.00010533	-0.80198	0.42256
6	40345115	42038721	2930	50	-7.022e-05	1.1544e-08	0.00010744	-0.65356	0.51339
6	42038721	43756169	2080	50	6.0358e-05	1.1068e-08	0.0001052	0.57373	0.56615
6	43756169	45406563	2684	50	1.1924e-05	1.1575e-08	0.00010759	0.11083	0.91175
6	45406563	47311898	2929	50	0.00013318	1.1638e-08	0.00010788	1.2345	0.21701
6	47311898	48391125	1987	50	6.8218e-05	1.1297e-08	0.00010629	0.64181	0.521
6	48391125	50386145	3239	50	-4.2458e-05	1.105e-08	0.00010512	-0.40391	0.68628
6	50386145	52210476	2994	50	-2.1841e-05	1.105e-08	0.00010512	-0.20777	0.83541
6	52210476	53279102	1961	50	-1.2097e-05	1.1203e-08	0.00010584	-0.11429	0.90901
6	53279102	55468270	4453	50	-6.5696e-05	1.1804e-08	0.00010865	-0.60468	0.54539
6	55468270	56105313	1410	42	3.919e-06	7.427e-09	8.618e-05	0.045475	0.96373
6	56105313	57599465	1592	50	5.9471e-05	1.2083e-08	0.00010992	0.54103	0.58849
6	57599465	61880512	1968	28	1.3593e-05	8.3515e-09	9.1386e-05	0.14874	0.88176
6	61880512	63552888	2417	45	-1.5353e-05	8.6833e-09	9.3184e-05	-0.16476	0.86913
6	63552888	65765742	3394	50	-3.6297e-05	1.0889e-08	0.00010435	-0.34783	0.72797
6	65765742	67329215	3607	50	-1.0768e-05	1.144e-08	0.00010696	-0.10068	0.91981
6	67329215	68849483	3845	50	1.578e-05	1.1088e-08	0.0001053	0.14986	0.88088
6	68849483	69523448	1610	50	8.0188e-05	9.2348e-09	9.6098e-05	0.83444	0.40403
6	69523448	71609510	3645	50	-5.7228e-05	1.0509e-08	0.00010251	-0.55824	0.57668
6	71609510	73450097	3270	50	-4.7101e-05	1.1562e-08	0.00010753	-0.43804	0.66136
6	73450097	75462003	3541	50	1.4177e-05	1.1471e-08	0.0001071	0.13236	0.8947
6	75462003	77414881	2525	50	-2.1433e-05	1.0868e-08	0.00010425	-0.20559	0.83711
6	77414881	78957728	3186	50	6.3687e-05	1.081e-08	0.00010397	0.61254	0.54018
6	78957728	80691170	3116	50	-7.5197e-05	1.22e-08	0.00011045	-0.68081	0.49599
6	80691170	81929222	2849	50	4.371e-05	9.4719e-09	9.7323e-05	0.44912	0.65335
6	81929222	83127149	1792	50	1.5444e-05	1.1398e-08	0.00010676	0.14465	0.88499
6	83127149	85209989	2484	50	3.227e-05	1.2583e-08	0.00011217	0.28768	0.77359
6	85209989	87069500	3466	50	4.1549e-05	1.2079e-08	0.0001099	0.37804	0.7054
6	87069500	88822140	3004	50	9.087e-05	1.1453e-08	0.00010702	0.8491	0.39583
6	88822140	89973052	1959	50	-6.3631e-05	1.2086e-08	0.00010993	-0.57881	0.56272
6	89973052	91843196	2964	50	0.00013473	1.1919e-08	0.00010917	1.2341	0.21718
6	91843196	93428644	2509	50	-2.079e-05	1.2288e-08	0.00011085	-0.18756	0.85123
6	93428644	94118142	1551	50	3.0563e-06	1.1309e-08	0.00010634	0.02874	0.97707
6	94118142	94441175	439	18	1.997e-05	2.7503e-09	5.2444e-05	0.38079	0.70336
6	94441175	97093511	4070	50	0.00010333	1.3177e-08	0.00011479	0.90015	0.36804
6	97093511	97842284	1161	50	3.7349e-05	7.9782e-09	8.9321e-05	0.41815	0.67584
6	97842284	100630146	3986	50	-6.6346e-05	1.1843e-08	0.00010882	-0.60967	0.54208
6	100630146	102636772	2674	50	-7.2502e-07	1.1338e-08	0.00010648	-0.006809	0.99457
6	102636772	103983395	2392	50	1.8687e-05	1.1542e-08	0.00010743	0.17394	0.86191
6	103983395	106056733	3601	50	6.1859e-05	1.1496e-08	0.00010722	0.57693	0.56399
6	106056733	107450306	2711	50	6.3465e-05	1.1719e-08	0.00010826	0.58625	0.55771
6	107450306	108464380	1356	50	8.6307e-05	1.1712e-08	0.00010822	0.79749	0.42516
6	108464380	110304247	2458	50	-8.2444e-06	1.1455e-08	0.00010703	-0.07703	0.9386
6	110304247	112345014	2936	50	4.7996e-05	1.4154e-08	0.00011897	0.40343	0.68663
6	112345014	114220833	2641	50	-0.0002441	1.263e-08	0.00011238	-2.1721	0.029851
6	114220833	116131396	3131	50	-5.4893e-05	1.1039e-08	0.00010507	-0.52246	0.60135
6	116131396	117672972	2265	50	-8.5439e-05	1.2345e-08	0.00011111	-0.76896	0.44192
6	117672972	118963115	1941	50	2.3918e-05	1.1342e-08	0.0001065	0.22459	0.8223
6	118963115	119963278	1628	50	-2.3617e-05	1.0404e-08	0.000102	-0.23154	0.81689
6	119963278	120512128	1023	39	1.124e-05	5.397e-09	7.3464e-05	0.15299	0.8784
6	120512128	121905676	2504	50	0.00014484	1.1829e-08	0.00010876	1.3317	0.18296
6	121905676	123856181	3482	50	-9.6121e-05	1.189e-08	0.00010904	-0.8815	0.37804
6	123856181	125424383	2343	50	-3.6418e-05	1.1442e-08	0.00010697	-0.34046	0.73351
6	125424383	127540461	1981	50	-1.299e-05	1.1353e-08	0.00010655	-0.12192	0.90296
6	127540461	129861031	2968	50	-3.9152e-05	1.0808e-08	0.00010396	-0.37661	0.70647
6	129861031	130935454	2198	50	5.9428e-05	1.1976e-08	0.00010943	0.54305	0.58709
6	130935454	132765669	2815	50	4.4967e-05	1.1432e-08	0.00010692	0.42056	0.67408
6	132765669	134244243	2393	50	3.0269e-05	1.1089e-08	0.0001053	0.28745	0.77377
6	134244243	136224177	2541	50	4.1389e-05	1.1882e-08	0.000109	0.37971	0.70416
6	136224177	137614218	1204	50	0.00015851	1.2051e-08	0.00010978	1.4439	0.14877
6	137614218	138822629	2166	50	-1.4481e-07	1.2967e-08	0.00011387	-0.0012717	0.99899
6	138822629	139845436	1787	50	-3.376e-05	1.1203e-08	0.00010584	-0.31896	0.74975
6	139845436	142288479	3017	50	0.00012973	1.1642e-08	0.0001079	1.2024	0.22921
6	142288479	145319810	4155	50	-4.9859e-05	1.0616e-08	0.00010303	-0.48392	0.62844
6	145319810	146665424	1730	50	5.1512e-05	8.3747e-09	9.1514e-05	0.56289	0.57351
6	146665424	148920352	3713	50	5.1085e-05	1.1349e-08	0.00010653	0.47953	0.63156
6	148920352	150253404	2421	50	2.2717e-05	1.2656e-08	0.0001125	0.20193	0.83997
6	150253404	151912703	3783	50	3.9876e-06	1.0831e-08	0.00010407	0.038316	0.96944
6	151912703	153094496	2219	50	-1.141e-05	1.1248e-08	0.00010606	-0.10758	0.91433
6	153094496	154974120	4004	50	3.1999e-05	1.1139e-08	0.00010554	0.30319	0.76174
6	154974120	156763326	3077	50	7.0197e-05	1.0735e-08	0.00010361	0.6775	0.49809
6	156763326	158218719	1967	50	1.7467e-05	1.312e-08	0.00011454	0.1525	0.8788
6	158218719	160580497	4942	50	-5.2144e-05	1.176e-08	0.00010845	-0.48083	0.63064
6	160580497	162169564	3235	50	0.00011287	1.1465e-08	0.00010708	1.0541	0.29183
6	162169564	162931203	1676	50	9.4111e-05	1.1656e-08	0.00010796	0.87169	0.38338
6	162931203	164383521	3160	50	-5.441e-05	1.0928e-08	0.00010454	-0.52047	0.60273
6	164383521	165586864	2880	50	-3.021e-06	1.0394e-08	0.00010195	-0.029632	0.97636
6	165586864	167024733	3353	50	0.00011538	1.1791e-08	0.00010859	1.0625	0.28799
6	167024733	168042835	2018	50	-9.8615e-06	1.1474e-08	0.00010712	-0.092062	0.92665
6	168042835	169382050	3546	50	1.4669e-05	1.0635e-08	0.00010312	0.14224	0.88689
6	169382050	170330173	1982	50	7.2868e-06	1.1021e-08	0.00010498	0.069411	0.94466
6	170330173	171051270	1308	50	0.00010444	1.1547e-08	0.00010746	0.97192	0.33109
7	16161	972752	1464	50	7.2447e-05	1.1185e-08	0.00010576	0.68502	0.49333
7	972752	1353067	920	50	4.5284e-05	1.1976e-08	0.00010943	0.4138	0.67902
7	1353067	2062398	1310	50	3.8358e-05	1.2249e-08	0.00011068	0.34658	0.72891
7	2062398	2772227	1310	50	7.923e-06	1.2535e-08	0.00011196	0.070766	0.94358
7	2772227	4573428	4354	50	6.5569e-05	1.2942e-08	0.00011376	0.57637	0.56436
7	4573428	5416232	1849	50	-2.9692e-05	1.0847e-08	0.00010415	-0.2851	0.77557
7	5416232	5854526	656	50	1.839e-05	1.0815e-08	0.000104	0.17684	0.85964
7	5854526	6573857	1113	50	2.4396e-05	1.4167e-08	0.00011903	0.20497	0.8376
7	6573857	7808752	2924	50	5.504e-05	1.15e-08	0.00010724	0.51326	0.60777
7	7808752	9123423	3096	50	2.5936e-06	1.2135e-08	0.00011016	0.023544	0.98122
7	9123423	9987499	2439	50	1.2007e-05	1.1229e-08	0.00010597	0.11331	0.90978
7	9987499	11299198	3069	50	5.6979e-05	1.1259e-08	0.00010611	0.53699	0.59128
7	11299198	12635461	3845	50	5.1245e-05	1.1255e-08	0.00010609	0.48303	0.62907
7	12635461	13884202	3112	50	6.3435e-05	1.0563e-08	0.00010278	0.61721	0.5371
7	13884202	15143657	2280	50	2.3871e-06	1.0389e-08	0.00010193	0.023419	0.98132
7	15143657	16902069	3469	50	4.2816e-05	1.2102e-08	0.00011001	0.3892	0.69713
7	16902069	19481547	3870	50	1.0529e-05	1.1024e-08	0.00010499	0.10028	0.92012
7	19481547	20124908	1347	50	-8.2899e-05	1.1357e-08	0.00010657	-0.77788	0.43664
7	20124908	22507629	4995	50	-0.00011454	1.2703e-08	0.00011271	-1.0163	0.3095
7	22507629	23471442	1492	50	7.0369e-07	1.1247e-08	0.00010605	0.0066352	0.99471
7	23471442	25077259	3305	50	-3.8528e-05	1.1051e-08	0.00010512	-0.3665	0.71399
7	25077259	25909555	1782	50	8.4581e-05	1.1982e-08	0.00010946	0.77271	0.43969
7	25909555	28360309	3838	50	8.7749e-05	1.2328e-08	0.00011103	0.79031	0.42935
7	28360309	31137289	4809	50	-7.8916e-05	1.1533e-08	0.00010739	-0.73484	0.46244
7	31137289	33555768	4850	50	4.6361e-05	1.1377e-08	0.00010666	0.43465	0.66382
7	33555768	36213538	4457	50	-0.00013094	1.1225e-08	0.00010595	-1.2359	0.21648
7	36213538	37555184	2456	50	0.00014447	1.1859e-08	0.0001089	1.3266	0.18464
7	37555184	38966703	3039	50	1.4593e-05	1.1519e-08	0.00010732	0.13597	0.89185
7	38966703	39862670	1452	50	-0.00013241	1.1045e-08	0.0001051	-1.2598	0.20772
7	39862670	42001811	2731	50	-3.3251e-05	1.1837e-08	0.0001088	-0.30563	0.75989
7	42001811	43159074	2036	50	-4.1328e-05	1.1629e-08	0.00010784	-0.38324	0.70154
7	43159074	44763828	2552	50	7.663e-06	1.1626e-08	0.00010782	0.071069	0.94334
7	44763828	45952922	2053	50	7.2165e-05	1.1097e-08	0.00010534	0.68506	0.49331
7	45952922	46986720	2165	50	-7.4341e-05	1.1351e-08	0.00010654	-0.69778	0.48532
7	46986720	49212278	4723	50	6.8617e-05	1.1109e-08	0.0001054	0.65103	0.51503
7	49212278	51675322	4605	50	-2.3627e-06	1.1426e-08	0.00010689	-0.022104	0.98237
7	51675322	53176312	4092	50	-1.1384e-05	1.1743e-08	0.00010836	-0.10505	0.91634
7	53176312	54222976	2421	50	4.2707e-05	1.2107e-08	0.00011003	0.38814	0.69791
7	54222976	55691584	2977	50	7.2229e-05	1.0805e-08	0.00010395	0.69488	0.48713
7	55691584	57382638	2934	50	-1.5147e-05	1.101e-08	0.00010493	-0.14436	0.88522
7	57382638	63307359	2467	50	-6.2686e-05	1.0662e-08	0.00010326	-0.60709	0.54379
7	63307359	63641125	569	20	2.3109e-05	4.0517e-09	6.3653e-05	0.36305	0.71657
7	63641125	65689809	2649	50	-2.3758e-05	1.1615e-08	0.00010777	-0.22045	0.82552
7	65689809	68234074	5755	50	6.3334e-05	1.1261e-08	0.00010612	0.59684	0.55061
7	68234074	69085364	1627	50	-2.0103e-05	1.1013e-08	0.00010494	-0.19156	0.84809
7	69085364	71874885	4274	50	0.00012661	1.1826e-08	0.00010875	1.1643	0.24432
7	71874885	73334602	945	50	-6.0845e-05	1.1809e-08	0.00010867	-0.55991	0.57554
7	73334602	76458564	2695	50	-2.794e-05	1.2135e-08	0.00011016	-0.25364	0.79978
7	76458564	78093859	3073	50	6.7816e-05	1.2091e-08	0.00010996	0.61673	0.53741
7	78093859	79888069	3206	50	3.8967e-05	1.0728e-08	0.00010358	0.37621	0.70676
7	79888069	82022686	3157	50	4.6871e-05	1.1573e-08	0.00010758	0.43569	0.66306
7	82022686	83801203	3261	50	0.00011222	1.1201e-08	0.00010584	1.0603	0.289
7	83801203	85572182	2524	50	-2.2369e-05	1.0985e-08	0.00010481	-0.21342	0.831
7	85572182	87825004	2897	50	1.5029e-05	1.0761e-08	0.00010374	0.14488	0.88481
7	87825004	90661784	5285	50	0.00010377	1.1408e-08	0.00010681	0.97153	0.33129
7	90661784	92493752	1841	50	-5.6168e-05	1.2166e-08	0.0001103	-0.50924	0.61058
7	92493752	93966601	1656	50	1.349e-05	1.056e-08	0.00010276	0.13128	0.89556
7	93966601	96073508	2843	50	-2.1083e-05	1.2557e-08	0.00011206	-0.18815	0.85076
7	96073508	97099570	1525	50	1.506e-05	1.1632e-08	0.00010785	0.13964	0.88894
7	97099570	98715474	2713	50	3.8801e-05	1.0572e-08	0.00010282	0.37736	0.70591
7	98715474	100196651	1187	50	0.00010403	1.2122e-08	0.0001101	0.94491	0.3447
7	100196651	101199253	1731	50	9.1882e-05	1.3379e-08	0.00011567	0.79436	0.42698
7	101199253	103197510	2476	50	-0.00015364	1.1917e-08	0.00010917	-1.4074	0.15932
7	103197510	104159525	2164	50	-3.9266e-05	1.0875e-08	0.00010428	-0.37654	0.70652
7	104159525	105682905	2186	50	0.00010871	1.1401e-08	0.00010678	1.0181	0.30864
7	105682905	107780178	3236	50	7.8328e-05	1.583e-08	0.00012582	0.62256	0.53358
7	107780178	109647594	3040	50	3.1931e-05	1.1481e-08	0.00010715	0.29801	0.7657
7	109647594	112618684	3633	50	-1.7088e-05	1.1377e-08	0.00010666	-0.1602	0.87272
7	112618684	113712387	1344	50	6.6623e-05	9.1798e-09	9.5811e-05	0.69536	0.48683
7	113712387	116780178	3429	50	8.654e-05	1.1223e-08	0.00010594	0.81687	0.414
7	116780178	118351581	1723	50	-3.9294e-05	1.1852e-08	0.00010887	-0.36094	0.71815
7	118351581	121045273	2679	50	-2.3891e-05	1.0992e-08	0.00010484	-0.22788	0.81974
7	121045273	121933630	1318	50	-1.3487e-05	1.0121e-08	0.0001006	-0.13406	0.89335
7	121933630	124156805	3571	50	7.9269e-05	1.1567e-08	0.00010755	0.73705	0.46109
7	124156805	124167552	25	3	1.8007e-05	7.5799e-10	2.7532e-05	0.65403	0.51309
7	124167552	126519170	4427	50	1.8405e-05	1.2821e-08	0.00011323	0.16254	0.87088
7	126519170	126869221	476	25	5.9576e-05	4.1966e-09	6.4781e-05	0.91966	0.35775
7	126869221	128778386	2942	50	0.00014634	1.2501e-08	0.00011181	1.3088	0.1906
7	128778386	130422414	2356	50	1.236e-05	1.1076e-08	0.00010524	0.11744	0.90651
7	130422414	132805848	3867	50	-8.6534e-06	1.0963e-08	0.0001047	-0.082646	0.93413
7	132805848	134307596	2164	50	1.812e-05	1.1474e-08	0.00010712	0.16916	0.86567
7	134307596	135591083	2210	50	-3.3735e-05	1.1235e-08	0.000106	-0.31827	0.75028
7	135591083	136876562	2146	50	-0.00021576	1.1352e-08	0.00010655	-2.025	0.042866
7	136876562	138744679	2813	50	-1.9858e-05	1.1345e-08	0.00010651	-0.18644	0.8521
7	138744679	139933177	1426	50	2.062e-05	1.2742e-08	0.00011288	0.18267	0.85505
7	139933177	140235210	719	50	-1.1474e-05	8.0213e-09	8.9562e-05	-0.12811	0.89806
7	140235210	141226557	1154	50	-1.4786e-05	1.0229e-08	0.00010114	-0.14619	0.88377
7	141226557	142656310	1325	50	6.6553e-05	1.1084e-08	0.00010528	0.63215	0.52729
7	142656310	144968289	2987	50	4.0432e-05	1.1123e-08	0.00010546	0.38337	0.70144
7	144968289	146427960	2544	50	3.6725e-05	1.0377e-08	0.00010187	0.36052	0.71846
7	146427960	147815318	2937	50	2.5476e-05	1.1864e-08	0.00010892	0.23388	0.81507
7	147815318	149840658	3367	50	2.3509e-05	1.1204e-08	0.00010585	0.2221	0.82424
7	149840658	150711505	1946	50	0.00011044	1.0728e-08	0.00010358	1.0662	0.28632
7	150711505	152249806	2154	50	5.445e-05	1.1454e-08	0.00010703	0.50876	0.61092
7	152249806	153674019	3088	50	-1.1532e-05	1.1319e-08	0.00010639	-0.10839	0.91369
7	153674019	154964730	2515	50	-9.0858e-06	1.0809e-08	0.00010396	-0.087394	0.93036
7	154964730	156065250	2624	50	2.7801e-05	1.1121e-08	0.00010546	0.26363	0.79207
7	156065250	157634597	3023	50	-6.8799e-05	1.127e-08	0.00010616	-0.64806	0.51695
7	157634597	159128575	2853	50	-8.2404e-05	1.1084e-08	0.00010528	-0.78272	0.43379
8	10422	1044217	2110	50	7.1553e-05	1.174e-08	0.00010835	0.66038	0.50901
8	1044217	1163245	421	27	0.00010926	7.3818e-09	8.5918e-05	1.2717	0.20349
8	1163245	2042942	2242	50	2.1142e-05	1.1523e-08	0.00010735	0.19696	0.84386
8	2042942	2573279	993	50	4.639e-05	1.1189e-08	0.00010578	0.43856	0.66098
8	2573279	3392926	2928	50	-2.1355e-05	1.1527e-08	0.00010736	-0.1989	0.84234
8	3392926	3783017	1824	50	-6.0626e-05	1.1489e-08	0.00010719	-0.56561	0.57166
8	3783017	4480476	2716	50	-4.6841e-05	1.1739e-08	0.00010835	-0.43232	0.66551
8	4480476	5146927	2245	50	0.00010185	1.1288e-08	0.00010624	0.9586	0.33776
8	5146927	6142797	3872	50	2.313e-06	1.0766e-08	0.00010376	0.022292	0.98221
8	6142797	7153079	2518	50	3.8553e-05	1.1615e-08	0.00010777	0.35773	0.72055
8	7153079	9154694	2674	50	1.6163e-05	1.1425e-08	0.00010689	0.15121	0.87981
8	9154694	9640787	1164	50	-8.5187e-06	1.0172e-08	0.00010086	-0.084463	0.93269
8	9640787	10463197	1992	50	1.7994e-05	1.0471e-08	0.00010233	0.17585	0.86041
8	10463197	11278998	1731	50	1.914e-05	1.071e-08	0.00010349	0.18495	0.85327
8	11278998	13491775	4530	50	-2.7721e-05	1.1029e-08	0.00010502	-0.26396	0.79181
8	13491775	13944992	1975	50	2.1681e-06	1.2286e-08	0.00011084	0.01956	0.98439
8	13944992	15991660	5443	50	8.7147e-05	1.0364e-08	0.00010181	0.85601	0.39199
8	15991660	17387876	2792	50	3.7723e-05	1.0885e-08	0.00010433	0.36157	0.71768
8	17387876	17836399	1257	50	-7.2927e-06	1.207e-08	0.00010986	-0.06638	0.94708
8	17836399	19492840	4005	50	-4.0508e-05	1.1328e-08	0.00010643	-0.3806	0.7035
8	19492840	20060856	1337	50	4.1538e-05	1.1529e-08	0.00010737	0.38687	0.69886
8	20060856	21661737	3226	50	-7.1855e-06	1.1285e-08	0.00010623	-0.067641	0.94607
8	21661737	22897057	1951	50	1.1212e-05	1.1326e-08	0.00010642	0.10535	0.9161
8	22897057	24674718	3178	50	-1.3945e-05	1.1962e-08	0.00010937	-0.1275	0.89855
8	24674718	25483454	1363	50	4.2844e-05	1.1055e-08	0.00010514	0.40749	0.68365
8	25483454	26682525	2666	50	4.702e-05	1.1758e-08	0.00010843	0.43364	0.66455
8	26682525	28162392	3268	50	7.8361e-05	1.0829e-08	0.00010406	0.75302	0.45144
8	28162392	29327896	1592	50	2.8774e-05	1.2199e-08	0.00011045	0.26052	0.79446
8	29327896	31133729	2521	50	-0.00015629	1.1735e-08	0.00010833	-1.4427	0.1491
8	31133729	31548360	816	39	-7.5796e-06	6.303e-09	7.9391e-05	-0.095471	0.92394
8	31548360	32977218	2239	50	-3.883e-05	1.0959e-08	0.00010469	-0.37091	0.7107
8	32977218	35317232	3292	50	-2.4133e-05	1.1036e-08	0.00010505	-0.22972	0.81831
8	35317232	37379389	1625	50	-5.0982e-05	1.0746e-08	0.00010366	-0.4918	0.62286
8	37379389	38938806	1581	50	-0.00011043	1.2216e-08	0.00011053	-0.99909	0.31775
8	38938806	40703337	3251	50	3.3946e-05	1.0678e-08	0.00010333	0.32851	0.74253
8	40703337	41721454	1947	50	1.4803e-05	1.1288e-08	0.00010625	0.13932	0.88919
8	41721454	42773823	899	50	-6.0603e-05	9.4133e-09	9.7022e-05	-0.62463	0.53221
8	42773823	46841315	545	26	-4.0812e-05	5.9221e-09	7.6955e-05	-0.53033	0.59588
8	46841315	50082470	2569	50	0.00011087	1.2973e-08	0.0001139	0.97343	0.33034
8	50082470	53302930	5274	50	-8.933e-05	1.1634e-08	0.00010786	-0.8282	0.40755
8	53302930	54418044	2152	50	-3.9636e-05	1.2407e-08	0.00011138	-0.35585	0.72195
8	54418044	55945581	2209	50	-5.3961e-05	1.1131e-08	0.0001055	-0.51148	0.60902
8	55945581	56956383	1684	50	-1.6568e-05	1.0594e-08	0.00010293	-0.16096	0.87212
8	56956383	59068651	4004	50	4.3183e-06	1.0889e-08	0.00010435	0.041383	0.96699
8	59068651	59728100	1307	50	4.2108e-05	9.7162e-09	9.8571e-05	0.42719	0.66924
8	59728100	62329099	3757	50	4.0909e-05	1.1947e-08	0.0001093	0.37428	0.7082
8	62329099	63349306	1538	50	5.7774e-06	9.8312e-09	9.9152e-05	0.058268	0.95354
8	63349306	65232872	2724	50	-3.3238e-05	1.15e-08	0.00010724	-0.30995	0.7566
8	65232872	66489090	1709	50	9.1055e-05	1.154e-08	0.00010743	0.84761	0.39665
8	66489090	69863057	4181	50	2.1513e-05	1.0993e-08	0.00010485	0.20518	0.83743
8	69863057	70867979	1806	50	1.4049e-05	1.2336e-08	0.00011107	0.12649	0.89935
8	70867979	72289454	2238	50	-4.8274e-05	1.0952e-08	0.00010465	-0.46128	0.6446
8	72289454	73817199	3116	50	-3.9909e-05	1.1201e-08	0.00010584	-0.37708	0.70611
8	73817199	75445064	2629	50	-4.1919e-06	1.1449e-08	0.000107	-0.039178	0.96875
8	75445064	76456542	1564	50	-3.1725e-05	9.9282e-09	9.964e-05	-0.31839	0.75019
8	76456542	79132861	4310	50	7.3826e-05	1.1357e-08	0.00010657	0.69274	0.48847
8	79132861	81956395	3817	50	-6.1612e-05	1.3177e-08	0.00011479	-0.53674	0.59145
8	81956395	82693739	1037	50	4.4301e-05	8.4727e-09	9.2047e-05	0.48129	0.63031
8	82693739	84225589	3061	50	3.1054e-05	1.1777e-08	0.00010852	0.28615	0.77476
8	84225589	85955619	2718	50	-2.9577e-05	1.1178e-08	0.00010573	-0.27975	0.77967
8	85955619	87411709	1253	50	-8.5039e-05	9.0149e-09	9.4947e-05	-0.89564	0.37044
8	87411709	89085481	2724	50	-3.004e-05	1.1201e-08	0.00010584	-0.28384	0.77654
8	89085481	90638162	2484	50	7.5828e-05	1.0755e-08	0.00010371	0.73118	0.46467
8	90638162	93554386	3166	50	-1.0073e-05	1.2065e-08	0.00010984	-0.091702	0.92693
8	93554386	95005527	1585	50	1.5447e-05	1.2788e-08	0.00011308	0.1366	0.89135
8	95005527	96534806	2752	50	-2.039e-06	1.0633e-08	0.00010312	-0.019774	0.98422
8	96534806	99401581	4609	50	2.6743e-05	1.0441e-08	0.00010218	0.26172	0.79354
8	99401581	101620958	1799	50	6.7891e-05	1.1645e-08	0.00010791	0.62914	0.52926
8	101620958	104123306	4139	50	6.3435e-05	1.1675e-08	0.00010805	0.58708	0.55715
8	104123306	104988752	1934	50	3.2072e-06	8.9782e-09	9.4753e-05	0.033847	0.973
8	104988752	107410754	3963	50	-2.3471e-05	1.0549e-08	0.00010271	-0.22852	0.81924
8	107410754	108648177	2096	50	-5.8946e-05	1.0993e-08	0.00010485	-0.56221	0.57397
8	108648177	109248173	994	42	0.00012764	5.6455e-09	7.5136e-05	1.6988	0.089359
8	109248173	110484314	2032	50	0.00012268	1.1255e-08	0.00010609	1.1564	0.24753
8	110484314	111850847	1476	50	6.4469e-05	8.7105e-09	9.333e-05	0.69076	0.48971
8	111850847	113064320	1484	44	-7.7614e-05	8.2613e-09	9.0892e-05	-0.85392	0.39315
8	113064320	116096495	5115	50	3.1609e-05	1.1665e-08	0.00010801	0.29266	0.76978
8	116096495	119685457	4455	50	-3.5898e-05	1.1686e-08	0.0001081	-0.33207	0.73983
8	119685457	121201700	2533	50	5.7827e-05	1.3103e-08	0.00011447	0.50517	0.61344
8	121201700	124861459	5733	50	0.00012019	1.0985e-08	0.00010481	1.1468	0.25148
8	124861459	125683719	1423	50	8.5289e-06	1.0688e-08	0.00010338	0.082497	0.93425
8	125683719	126410917	1268	50	-1.5361e-05	1.2085e-08	0.00010993	-0.13973	0.88887
8	126410917	128659111	4188	50	4.9608e-05	1.1113e-08	0.00010542	0.47059	0.63793
8	128659111	130381139	2974	50	-6.2415e-05	1.2692e-08	0.00011266	-0.55402	0.57957
8	130381139	131639625	2273	50	-9.5595e-06	1.2385e-08	0.00011129	-0.085899	0.93155
8	131639625	133351144	3525	50	5.4696e-06	1.219e-08	0.00011041	0.049541	0.96049
8	133351144	134570001	2458	50	-8.7994e-05	1.1461e-08	0.00010705	-0.82196	0.4111
8	134570001	136035605	3339	50	-1.3085e-05	1.0799e-08	0.00010392	-0.12592	0.89979
8	136035605	137524151	2609	50	-3.1506e-05	1.1094e-08	0.00010533	-0.29913	0.76484
8	137524151	139254830	4023	50	4.3438e-05	1.0891e-08	0.00010436	0.41623	0.67724
8	139254830	140725643	2781	50	8.2436e-05	1.0629e-08	0.0001031	0.79959	0.42395
8	140725643	143044914	3718	50	-4.5388e-05	1.1964e-08	0.00010938	-0.41496	0.67817
8	143044914	144236881	2566	50	0.00014199	1.1544e-08	0.00010744	1.3215	0.18633
8	144236881	146303867	2422	50	2.1419e-05	1.1241e-08	0.00010602	0.20202	0.8399
9	10023	1079707	2544	50	-4.6074e-05	1.1562e-08	0.00010753	-0.42849	0.66829
9	1079707	1916877	2149	50	7.229e-05	1.1011e-08	0.00010493	0.68893	0.49087
9	1916877	3190064	2933	50	2.2666e-05	1.1145e-08	0.00010557	0.2147	0.83
9	3190064	4495328	2544	50	-5.7976e-05	1.0924e-08	0.00010452	-0.55469	0.57911
9	4495328	4884926	907	50	5.2296e-05	1.3403e-08	0.00011577	0.45172	0.65147
9	4884926	6557589	2408	50	4.6144e-05	1.6678e-08	0.00012914	0.35731	0.72086
9	6557589	7154923	1571	50	-9.7842e-05	1.1847e-08	0.00010884	-0.89892	0.36869
9	7154923	8456299	3345	50	3.9405e-05	1.1764e-08	0.00010846	0.36331	0.71637
9	8456299	9166403	1547	50	1.5246e-05	1.0335e-08	0.00010166	0.14996	0.88079
9	9166403	10879253	4106	50	-4.4403e-05	1.1707e-08	0.0001082	-0.41038	0.68153
9	10879253	12276489	3390	50	-1.5903e-05	1.1321e-08	0.0001064	-0.14946	0.88119
9	12276489	14836363	5129	50	-6.5435e-05	1.2084e-08	0.00010993	-0.59526	0.55167
9	14836363	16659655	3379	50	4.4804e-05	1.1214e-08	0.0001059	0.42308	0.67223
9	16659655	18661051	4219	50	9.7488e-06	1.0748e-08	0.00010367	0.094033	0.92508
9	18661051	20463534	3397	50	3.0271e-05	1.0931e-08	0.00010455	0.28954	0.77217
9	20463534	22206559	2709	50	5.5194e-05	1.212e-08	0.00011009	0.50135	0.61613
9	22206559	24158518	2683	50	9.0616e-05	1.0404e-08	0.000102	0.88841	0.37432
9	24158518	25330810	1605	50	1.2595e-05	1.0733e-08	0.0001036	0.12158	0.90323
9	25330810	26111757	1379	50	1.6476e-05	1.0822e-08	0.00010403	0.15838	0.87416
9	26111757	28224283	3879	50	7.8744e-05	1.0919e-08	0.00010449	0.75357	0.45111
9	28224283	28811584	1179	50	5.8739e-05	1.1124e-08	0.00010547	0.55693	0.57758
9	28811584	30387392	3522	50	4.2763e-05	1.1916e-08	0.00010916	0.39175	0.69524
9	30387392	31310383	1556	50	0.00014398	1.1113e-08	0.00010542	1.3658	0.17201
9	31310383	32019368	1632	50	5.3925e-05	8.4372e-09	9.1854e-05	0.58707	0.55715
9	32019368	33578334	3179	50	-3.1629e-05	1.1285e-08	0.00010623	-0.29774	0.7659
9	33578334	34642243	1806	50	-2.9093e-05	1.0573e-08	0.00010283	-0.28293	0.77723
9	34642243	36743283	2601	50	-8.9772e-05	1.0799e-08	0.00010392	-0.86387	0.38766
9	36743283	38641599	3190	50	3.4082e-05	1.054e-08	0.00010267	0.33197	0.73991
9	38641599	65472190	511	45	-2.7162e-05	6.4068e-09	8.0042e-05	-0.33935	0.73435
9	65472190	72512711	2527	50	5.999e-05	1.1538e-08	0.00010741	0.55849	0.57651
9	72512711	72753755	450	22	6.1306e-05	3.746e-09	6.1205e-05	1.0016	0.31651
9	72753755	74253040	2562	50	1.1701e-05	1.0753e-08	0.0001037	0.11284	0.91016
9	74253040	76203946	2839	50	-3.4217e-05	1.1191e-08	0.00010579	-0.32344	0.74636
9	76203946	76973081	1022	43	-6.2639e-05	7.7353e-09	8.7951e-05	-0.7122	0.47634
9	76973081	78900183	3613	50	2.3041e-05	1.1638e-08	0.00010788	0.21359	0.83087
9	78900183	79471208	1225	50	-0.00011266	1.1398e-08	0.00010676	-1.0552	0.29132
9	79471208	81079055	2584	50	5.9389e-05	1.1753e-08	0.00010841	0.54781	0.58382
9	81079055	82590928	2348	50	-3.6404e-05	1.1128e-08	0.00010549	-0.3451	0.73002
9	82590928	84211233	3751	50	7.3589e-06	1.1999e-08	0.00010954	0.067181	0.94644
9	84211233	85440801	1370	50	-2.3744e-05	1.1109e-08	0.0001054	-0.22528	0.82176
9	85440801	86938196	2602	50	-3.1188e-05	1.1667e-08	0.00010801	-0.28875	0.77278
9	86938196	88109333	1911	50	3.5709e-05	1.1635e-08	0.00010786	0.33106	0.7406
9	88109333	88590417	390	26	3.7797e-05	5.0405e-09	7.0996e-05	0.53239	0.59446
9	88590417	90136246	2536	50	-1.8389e-06	1.1942e-08	0.00010928	-0.016827	0.98657
9	90136246	92528698	4463	50	-2.5712e-05	1.0331e-08	0.00010164	-0.25297	0.80029
9	92528698	94167203	2867	50	-0.00012281	1.2763e-08	0.00011297	-1.0871	0.27698
9	94167203	96671698	4059	50	-2.9048e-06	1.1743e-08	0.00010837	-0.026805	0.97862
9	96671698	98922040	3339	50	7.9295e-06	1.2016e-08	0.00010962	0.072339	0.94233
9	98922040	101592859	3684	50	-2.2486e-06	1.133e-08	0.00010644	-0.021125	0.98315
9	101592859	104624437	4397	50	0.00015287	1.3412e-08	0.00011581	1.32	0.18683
9	104624437	105967976	3480	50	2.4205e-05	1.0481e-08	0.00010238	0.23643	0.8131
9	105967976	107581749	3269	50	-4.7129e-06	1.0221e-08	0.0001011	-0.046617	0.96282
9	107581749	109298754	2731	50	7.2507e-06	1.194e-08	0.00010927	0.066355	0.9471
9	109298754	110695062	2395	50	7.9748e-06	1.2302e-08	0.00011091	0.071902	0.94268
9	110695062	112778024	4386	50	4.5207e-05	1.1433e-08	0.00010693	0.42279	0.67245
9	112778024	114831082	4164	50	-6.2149e-05	1.0879e-08	0.0001043	-0.59584	0.55128
9	114831082	115693145	1523	50	-9.2798e-06	1.1115e-08	0.00010543	-0.088021	0.92986
9	115693145	117019801	2454	50	1.7636e-05	1.1927e-08	0.00010921	0.16149	0.87171
9	117019801	117921960	1598	50	0.00011586	1.4298e-08	0.00011957	0.96898	0.33256
9	117921960	121321537	6062	50	6.6371e-05	1.1418e-08	0.00010685	0.62114	0.53451
9	121321537	122260297	1300	50	6.645e-06	1.1759e-08	0.00010844	0.061278	0.95114
9	122260297	124871322	3112	50	0.00011512	1.2346e-08	0.00011111	1.036	0.30019
9	124871322	126971887	2794	50	2.4526e-05	1.0419e-08	0.00010207	0.24028	0.81011
9	126971887	129059665	2191	50	4.9909e-05	1.1291e-08	0.00010626	0.4697	0.63857
9	129059665	130055510	1351	50	-4.8604e-05	1.0778e-08	0.00010382	-0.46817	0.63966
9	130055510	132165470	2105	50	-9.1473e-05	1.232e-08	0.00011099	-0.82413	0.40987
9	132165470	133223217	1749	50	-3.8441e-05	1.1374e-08	0.00010665	-0.36044	0.71852
9	133223217	134127888	1494	50	-2.0056e-05	1.0921e-08	0.0001045	-0.19192	0.8478
9	134127888	135298842	1844	50	2.1947e-05	1.1228e-08	0.00010596	0.20712	0.83591
9	135298842	137041122	3445	50	7.0759e-05	1.2065e-08	0.00010984	0.6442	0.51945
9	137041122	137589364	1002	50	6.8649e-06	1.1317e-08	0.00010638	0.064531	0.94855
9	137589364	138938978	3044	50	-5.1486e-06	1.105e-08	0.00010512	-0.048979	0.96094
9	138938978	139500342	894	50	6.9179e-06	1.5522e-08	0.00012459	0.055526	0.95572
9	139500342	141144796	1978	50	-1.0282e-05	1.0591e-08	0.00010291	-0.099911	0.92041
10	60523	751339	547	33	2.7356e-05	8.1894e-09	9.0495e-05	0.30229	0.76243
10	751339	1523544	1522	50	1.5676e-05	1.0604e-08	0.00010298	0.15222	0.87901
10	1523544	2254500	1937	50	-7.2338e-07	1.1226e-08	0.00010595	-0.0068273	0.99455
10	2254500	3352699	2810	50	0.00010933	1.115e-08	0.00010559	1.0354	0.30048
10	3352699	4572274	2498	50	7.916e-06	1.1374e-08	0.00010665	0.074225	0.94083
10	4572274	5983762	3591	50	4.2549e-05	1.0875e-08	0.00010428	0.40801	0.68327
10	5983762	7171484	2805	50	-3.6941e-05	1.0809e-08	0.00010396	-0.35533	0.72234
10	7171484	8774665	3615	50	9.3788e-05	1.2123e-08	0.00011011	0.8518	0.39433
10	8774665	10249396	2863	50	-2.0978e-05	1.2151e-08	0.00011023	-0.1903	0.84907
10	10249396	12586797	4566	50	-4.8322e-06	1.207e-08	0.00010986	-0.043984	0.96492
10	12586797	13321600	1736	50	-4.1688e-05	1.115e-08	0.00010559	-0.3948	0.69299
10	13321600	15026068	3696	50	-7.8596e-05	1.0359e-08	0.00010178	-0.77222	0.43998
10	15026068	16551767	2756	50	-1.8195e-05	1.1302e-08	0.00010631	-0.17115	0.8641
10	16551767	18537267	3365	50	-0.00010148	1.0964e-08	0.00010471	-0.96912	0.33249
10	18537267	19716878	2976	50	1.1574e-05	1.0663e-08	0.00010326	0.11208	0.91076
10	19716878	22772283	4536	50	3.2791e-05	1.0746e-08	0.00010366	0.31632	0.75176
10	22772283	23175132	523	30	-2.0071e-05	6.0924e-09	7.8054e-05	-0.25714	0.79707
10	23175132	25578596	3439	50	9.0315e-05	1.1803e-08	0.00010864	0.8313	0.4058
10	25578596	26888684	3544	50	-2.9447e-05	1.102e-08	0.00010497	-0.28052	0.77908
10	26888684	29323236	5007	50	-2.5054e-05	1.0921e-08	0.0001045	-0.23975	0.81053
10	29323236	29783692	1210	50	-1.1023e-05	1.1213e-08	0.00010589	-0.10409	0.9171
10	29783692	30458838	1528	50	3.3828e-05	1.1912e-08	0.00010914	0.30994	0.7566
10	30458838	31907519	2578	50	0.00013182	1.3063e-08	0.00011429	1.1534	0.24876
10	31907519	33707968	3406	50	9.0198e-05	1.2828e-08	0.00011326	0.79638	0.42581
10	33707968	35109355	2120	50	-6.2538e-05	1.1934e-08	0.00010924	-0.57248	0.567
10	35109355	36572508	2191	50	0.00011517	1.143e-08	0.00010691	1.0773	0.28135
10	36572508	37790029	1930	50	-7.81e-05	1.0264e-08	0.00010131	-0.77089	0.44077
10	37790029	42372579	2183	31	-1.94e-05	6.1351e-09	7.8327e-05	-0.24768	0.80439
10	42372579	43894771	2248	50	-2.3963e-05	1.1419e-08	0.00010686	-0.22425	0.82257
10	43894771	44730075	1677	50	7.581e-05	1.2714e-08	0.00011276	0.67233	0.50138
10	44730075	48760450	3250	50	-5.7753e-05	1.2197e-08	0.00011044	-0.52293	0.60102
10	48760450	50840915	2673	50	3.1583e-06	1.2204e-08	0.00011047	0.02859	0.97719
10	50840915	53616629	2972	50	5.0163e-05	1.1809e-08	0.00010867	0.4616	0.64437
10	53616629	55103572	3257	50	3.91e-05	1.1369e-08	0.00010663	0.3667	0.71384
10	55103572	57031140	4592	50	1.9296e-05	1.2141e-08	0.00011018	0.17512	0.86099
10	57031140	57662146	1134	39	5.4302e-05	7.0318e-09	8.3856e-05	0.64756	0.51727
10	57662146	58959528	2827	50	-2.9594e-05	1.1263e-08	0.00010613	-0.27885	0.78036
10	58959528	60289987	2938	50	6.739e-05	1.2893e-08	0.00011355	0.59349	0.55285
10	60289987	61891409	2386	50	-4.3891e-05	1.1792e-08	0.00010859	-0.40418	0.68608
10	61891409	62659679	1420	50	1.3523e-05	1.0449e-08	0.00010222	0.13229	0.89475
10	62659679	63341695	686	37	-1.3915e-06	5.6543e-09	7.5195e-05	-0.018505	0.98524
10	63341695	65794114	4026	50	0.00012799	1.313e-08	0.00011459	1.117	0.264
10	65794114	67549615	2960	50	-3.0171e-05	1.1534e-08	0.0001074	-0.28093	0.77876
10	67549615	69900148	4815	50	7.5826e-05	1.1273e-08	0.00010618	0.71416	0.47513
10	69900148	70195991	616	28	-6.9926e-05	4.3778e-09	6.6165e-05	-1.0568	0.29058
10	70195991	72220850	4020	50	-1.5991e-05	1.1026e-08	0.000105	-0.15229	0.87896
10	72220850	73508512	3054	50	5.1681e-06	1.1801e-08	0.00010863	0.047575	0.96205
10	73508512	75422550	1981	50	4.7016e-05	1.2542e-08	0.00011199	0.41981	0.67462
10	75422550	78706814	3362	50	-0.00015714	1.3062e-08	0.00011429	-1.3749	0.16917
10	78706814	80876749	3587	50	-2.3583e-05	1.2525e-08	0.00011192	-0.21072	0.83311
10	80876749	82414679	3194	50	1.5262e-05	1.2136e-08	0.00011017	0.13854	0.88982
10	82414679	84383745	3612	50	2.7785e-05	1.1426e-08	0.00010689	0.25993	0.79491
10	84383745	85458703	2492	50	-2.5453e-05	1.1258e-08	0.0001061	-0.23989	0.81041
10	85458703	87937577	4832	50	-4.9179e-05	1.1223e-08	0.00010594	-0.46422	0.64249
10	87937577	89127064	1648	50	6.0114e-06	1.1897e-08	0.00010907	0.055115	0.95605
10	89127064	91013381	2728	50	-6.116e-06	1.1953e-08	0.00010933	-0.05594	0.95539
10	91013381	92006581	1789	50	6.0136e-05	1.1478e-08	0.00010713	0.56131	0.57458
10	92006581	93335047	2097	50	-7.2005e-06	1.0682e-08	0.00010336	-0.069667	0.94446
10	93335047	95396368	3339	50	-6.8048e-06	1.2428e-08	0.00011148	-0.061041	0.95133
10	95396368	96221243	1070	50	-4.6094e-05	8.7721e-09	9.3659e-05	-0.49214	0.62262
10	96221243	97822357	3006	50	-2.5175e-05	1.0051e-08	0.00010025	-0.25111	0.80173
10	97822357	100241302	3533	50	-5.9681e-05	1.2178e-08	0.00011035	-0.54082	0.58863
10	100241302	100668400	627	25	4.8532e-05	5.2718e-09	7.2607e-05	0.66842	0.50387
10	100668400	102949239	3205	50	0.00018587	1.6447e-08	0.00012825	1.4494	0.14724
10	102949239	104380410	1457	50	-0.00011145	1.1618e-08	0.00010779	-1.034	0.30113
10	104380410	106695048	3050	50	-8.9873e-05	1.2893e-08	0.00011355	-0.79149	0.42866
10	106695048	108726686	3400	50	3.3536e-05	1.1548e-08	0.00010746	0.31207	0.75499
10	108726686	110317705	3293	50	0.00010786	1.2275e-08	0.00011079	0.97355	0.33028
10	110317705	112561493	3489	50	-0.00011994	1.2273e-08	0.00011078	-1.0826	0.27897
10	112561493	115328432	3871	50	-5.8992e-05	1.2372e-08	0.00011123	-0.53037	0.59585
10	115328432	116421406	1935	50	-2.0308e-05	1.1154e-08	0.00010561	-0.19228	0.84752
10	116421406	119523934	4080	50	5.8618e-05	1.1492e-08	0.0001072	0.54681	0.58451
10	119523934	120591353	1708	50	-7.7321e-05	1.0832e-08	0.00010408	-0.74294	0.45752
10	120591353	122407323	3265	50	9.1198e-05	1.1923e-08	0.00010919	0.8352	0.40361
10	122407323	123231465	1512	50	7.274e-05	1.1098e-08	0.00010535	0.69048	0.48989
10	123231465	123900545	1377	50	4.9439e-05	1.1264e-08	0.00010613	0.46583	0.64134
10	123900545	125869346	3906	50	7.2152e-05	1.1674e-08	0.00010805	0.66779	0.50427
10	125869346	128001098	4170	50	-0.0001346	1.1622e-08	0.0001078	-1.2486	0.21182
10	128001098	129154362	2010	50	-6.4205e-05	1.0512e-08	0.00010253	-0.62624	0.53116
10	129154362	130844284	4302	50	-2.3749e-05	1.0574e-08	0.00010283	-0.23096	0.81735
10	130844284	131741327	1750	50	-4.5445e-06	1.1111e-08	0.00010541	-0.043114	0.96561
10	131741327	132580245	2113	50	3.2262e-05	1.0803e-08	0.00010394	0.31039	0.75626
10	132580245	134336329	4733	50	-8.0208e-05	1.1216e-08	0.00010591	-0.75734	0.44884
10	134336329	134494673	168	12	1.5957e-05	2.8078e-09	5.2989e-05	0.30114	0.76331
10	134494673	135523865	1641	50	-2.0042e-05	1.1197e-08	0.00010581	-0.18941	0.84977
11	70855	1213590	2095	50	4.7344e-05	1.1948e-08	0.00010931	0.43313	0.66492
11	1213590	3665481	5311	50	-1.3228e-05	1.1666e-08	0.00010801	-0.12248	0.90252
11	3665481	4746709	2166	50	3.6777e-05	1.1984e-08	0.00010947	0.33594	0.73692
11	4746709	6322869	4532	50	4.3499e-05	1.0527e-08	0.0001026	0.42396	0.67159
11	6322869	7436701	2120	50	1.7844e-05	1.1227e-08	0.00010596	0.16841	0.86626
11	7436701	8333274	2094	50	5.3063e-05	1.1329e-08	0.00010644	0.49854	0.61811
11	8333274	9087317	1269	50	0.0001412	1.1702e-08	0.00010817	1.3053	0.19178
11	9087317	10952027	3416	50	3.9346e-05	1.2072e-08	0.00010987	0.3581	0.72027
11	10952027	12564229	3942	50	2.6628e-05	1.1519e-08	0.00010733	0.24811	0.80405
11	12564229	13373124	1612	50	-3.6538e-05	1.0901e-08	0.00010441	-0.34995	0.72637
11	13373124	15742552	3379	50	6.9556e-06	1.137e-08	0.00010663	0.065232	0.94799
11	15742552	17578402	2540	50	-8.5402e-07	1.2534e-08	0.00011195	-0.0076283	0.99391
11	17578402	19569535	3633	50	-1.3301e-05	1.1955e-08	0.00010934	-0.12165	0.90318
11	19569535	21017138	2935	50	-7.686e-05	1.122e-08	0.00010593	-0.72561	0.46808
11	21017138	22374142	2614	50	6.5394e-07	1.1467e-08	0.00010708	0.0061069	0.99513
11	22374142	24088517	3696	50	-1.6759e-05	1.0218e-08	0.00010108	-0.16579	0.86832
11	24088517	26045753	4725	50	8.4611e-05	1.1888e-08	0.00010903	0.77601	0.43774
11	26045753	27020461	1851	50	-9.1606e-05	1.0629e-08	0.0001031	-0.88854	0.37425
11	27020461	28481593	1668	50	2.7908e-05	1.1351e-08	0.00010654	0.26195	0.79336
11	28481593	30141357	2060	50	9.8003e-05	1.155e-08	0.00010747	0.9119	0.36182
11	30141357	32276901	2627	50	-5.8641e-05	1.2149e-08	0.00011022	-0.53203	0.59471
11	32276901	33958739	2635	50	3.2978e-05	1.0561e-08	0.00010277	0.32089	0.74829
11	33958739	35502605	3254	50	3.7467e-05	1.1862e-08	0.00010891	0.34401	0.73084
11	35502605	37116815	2793	50	9.9752e-05	1.2066e-08	0.00010985	0.9081	0.36383
11	37116815	39382003	3200	50	-1.0486e-05	1.1559e-08	0.00010751	-0.097531	0.9223
11	39382003	42310003	4786	50	-4.3462e-05	1.148e-08	0.00010714	-0.40565	0.685
11	42310003	44693799	4409	50	-1.4096e-05	1.1166e-08	0.00010567	-0.13339	0.89388
11	44693799	47006137	2875	50	-6.3929e-05	1.1729e-08	0.0001083	-0.59029	0.55499
11	47006137	49866050	4390	50	8.9685e-05	1.1468e-08	0.00010709	0.8375	0.40231
11	49866050	54695473	2552	21	4.249e-05	6.7854e-09	8.2373e-05	0.51582	0.60598
11	54695473	55082657	741	11	-1.6312e-05	2.9474e-09	5.429e-05	-0.30046	0.76383
11	55082657	58457495	7817	50	-0.00015229	1.284e-08	0.00011331	-1.3439	0.17897
11	58457495	58780549	417	18	6.5608e-05	3.6264e-09	6.022e-05	1.0895	0.27594
11	58780549	62223771	4622	50	1.0551e-05	1.2281e-08	0.00011082	0.095205	0.92415
11	62223771	63804569	1539	50	1.1044e-05	1.332e-08	0.00011541	0.095697	0.92376
11	63804569	65898631	2151	50	5.9809e-06	1.2875e-08	0.00011347	0.052711	0.95796
11	65898631	68005825	2241	50	2.5441e-05	1.1951e-08	0.00010932	0.23271	0.81598
11	68005825	69516130	2351	50	-6.1146e-05	1.2458e-08	0.00011162	-0.54783	0.58381
11	69516130	70926292	2475	50	-4.2968e-05	1.1411e-08	0.00010682	-0.40224	0.68751
11	70926292	72286017	2098	50	-6.1015e-05	1.1437e-08	0.00010695	-0.57052	0.56832
11	72286017	74412351	2775	50	0.00010813	1.1505e-08	0.00010726	1.0081	0.31342
11	74412351	76797209	3156	50	0.00045188	1.5818e-08	0.00012577	3.5929	0.00032698
11	76797209	78355058	2185	50	6.6519e-05	1.1861e-08	0.00010891	0.61077	0.54135
11	78355058	80722373	3895	50	-4.5258e-05	1.0432e-08	0.00010214	-0.44312	0.65768
11	80722373	81266712	1214	50	2.8151e-05	1.1024e-08	0.00010499	0.26812	0.78861
11	81266712	84381272	5513	50	-2.1885e-05	1.133e-08	0.00010644	-0.2056	0.83711
11	84381272	86619301	3435	50	3.2643e-05	1.2377e-08	0.00011125	0.29342	0.7692
11	86619301	87430235	1951	50	2.5998e-05	1.0566e-08	0.00010279	0.25292	0.80033
11	87430235	89208936	2964	50	5.517e-06	1.0155e-08	0.00010077	0.054747	0.95634
11	89208936	90966490	2631	50	-1.1328e-05	1.058e-08	0.00010286	-0.11014	0.9123
11	90966490	92077144	1824	50	3.0643e-05	1.0204e-08	0.00010101	0.30335	0.76162
11	92077144	93276157	1773	50	-3.8365e-05	1.0412e-08	0.00010204	-0.37598	0.70693
11	93276157	94242260	1481	50	-3.1834e-05	9.0313e-09	9.5033e-05	-0.33498	0.73764
11	94242260	95726041	2150	50	2.3638e-05	1.1504e-08	0.00010725	0.2204	0.82556
11	95726041	97057058	2092	50	-6.808e-05	1.1634e-08	0.00010786	-0.63118	0.52792
11	97057058	98705065	3350	50	-0.00012118	1.1324e-08	0.00010641	-1.1388	0.25481
11	98705065	100417169	3743	50	-4.1078e-05	1.0897e-08	0.00010439	-0.3935	0.69395
11	100417169	101331121	2036	50	9.1817e-05	1.1531e-08	0.00010738	0.85505	0.39252
11	101331121	103959636	5659	50	-3.9659e-06	1.1306e-08	0.00010633	-0.037298	0.97025
11	103959636	104873284	1474	47	-5.2031e-05	6.865e-09	8.2855e-05	-0.62798	0.53002
11	104873284	106520894	2347	50	-0.00014618	1.1354e-08	0.00010656	-1.3718	0.17012
11	106520894	107844200	2437	50	1.6885e-05	1.2191e-08	0.00011041	0.15292	0.87846
11	107844200	108437037	608	20	9.4006e-05	4.6475e-09	6.8173e-05	1.3789	0.16791
11	108437037	109866116	1666	50	2.9015e-05	1.1603e-08	0.00010772	0.26937	0.78764
11	109866116	111114397	2159	50	2.8788e-05	1.1255e-08	0.00010609	0.27136	0.78612
11	111114397	112459488	1437	50	7.6806e-05	1.2055e-08	0.0001098	0.69953	0.48422
11	112459488	114257728	3043	50	3.5538e-05	1.2612e-08	0.0001123	0.31645	0.75166
11	114257728	114830666	986	44	-0.00018367	9.3867e-09	9.6885e-05	-1.8957	0.057994
11	114830666	116383348	2341	50	5.0097e-05	1.1867e-08	0.00010893	0.45988	0.6456
11	116383348	117747110	2641	50	2.3133e-05	1.0992e-08	0.00010484	0.22065	0.82537
11	117747110	119215476	2214	50	4.9395e-05	1.3961e-08	0.00011816	0.41805	0.67591
11	119215476	120766806	2769	50	-8.7188e-05	1.1761e-08	0.00010845	-0.80396	0.42142
11	120766806	121175943	735	38	5.9851e-05	7.5096e-09	8.6658e-05	0.69066	0.48978
11	121175943	122591910	1998	50	-5.193e-06	1.1654e-08	0.00010795	-0.048104	0.96163
11	122591910	123500117	1710	50	-2.0163e-05	1.1695e-08	0.00010814	-0.18644	0.8521
11	123500117	124495528	2170	50	7.8165e-06	1.0809e-08	0.00010397	0.075183	0.94007
11	124495528	126311320	3450	50	-1.3745e-05	1.0804e-08	0.00010394	-0.13224	0.8948
11	126311320	127316679	2094	50	3.9251e-05	1.1387e-08	0.00010671	0.36784	0.71299
11	127316679	128188537	1430	50	5.5636e-05	1.1363e-08	0.0001066	0.52194	0.60172
11	128188537	130342575	3508	50	8.2784e-05	1.1652e-08	0.00010794	0.76692	0.44313
11	130342575	131074612	1457	50	-3.5153e-05	1.1593e-08	0.00010767	-0.32648	0.74406
11	131074612	133000046	3689	50	-1.2469e-05	1.1051e-08	0.00010512	-0.11861	0.90558
11	133000046	134205993	1908	50	-6.2193e-05	1.1659e-08	0.00010798	-0.57599	0.56462
11	134205993	134946452	2084	50	-4.5528e-05	1.1125e-08	0.00010547	-0.43165	0.66599
12	61107	1080331	1614	50	0.00012189	1.1379e-08	0.00010667	1.1427	0.25317
12	1080331	2544786	2336	50	3.3374e-05	1.1037e-08	0.00010506	0.31767	0.75073
12	2544786	3677037	2189	50	-4.1268e-05	1.0561e-08	0.00010277	-0.40157	0.688
12	3677037	4417679	1400	50	-3.9072e-05	1.0357e-08	0.00010177	-0.38393	0.70103
12	4417679	5321472	1600	50	-3.2862e-05	1.1846e-08	0.00010884	-0.30193	0.7627
12	5321472	6419753	2149	50	5.5087e-05	1.1103e-08	0.00010537	0.5228	0.60111
12	6419753	8377536	2357	50	8.3736e-06	1.1875e-08	0.00010897	0.076841	0.93875
12	8377536	9031395	754	50	-5.6111e-06	1.0999e-08	0.00010488	-0.053501	0.95733
12	9031395	10481534	2301	50	-7.6517e-05	1.2275e-08	0.00011079	-0.69062	0.4898
12	10481534	11754846	2274	50	-6.1992e-05	1.033e-08	0.00010164	-0.60994	0.5419
12	11754846	12733528	1841	50	-0.00011377	1.1365e-08	0.0001066	-1.0672	0.28588
12	12733528	15241484	4364	50	-2.9207e-05	1.0737e-08	0.00010362	-0.28186	0.77805
12	15241484	16310460	1006	50	-2.7198e-05	1.0072e-08	0.00010036	-0.27101	0.78638
12	16310460	18087873	2635	50	4.3526e-06	1.0884e-08	0.00010433	0.04172	0.96672
12	18087873	20863943	5511	50	-5.9224e-06	1.0994e-08	0.00010485	-0.056482	0.95496
12	20863943	23820634	4948	50	-2.0807e-05	1.1393e-08	0.00010674	-0.19493	0.84544
12	23820634	25371083	2861	50	4.5732e-05	1.1158e-08	0.00010563	0.43294	0.66506
12	25371083	27799773	4690	50	2.953e-05	1.2196e-08	0.00011043	0.2674	0.78916
12	27799773	29651255	3335	50	8.3128e-06	1.1256e-08	0.0001061	0.078352	0.93755
12	29651255	30512406	2411	50	-1.8078e-06	1.118e-08	0.00010573	-0.017098	0.98636
12	30512406	32165592	3562	50	2.5209e-05	1.0801e-08	0.00010393	0.24257	0.80834
12	32165592	33076989	2383	50	-3.7767e-05	1.0306e-08	0.00010152	-0.37201	0.70988
12	33076989	37856717	3076	50	-2.5291e-05	1.0989e-08	0.00010483	-0.24126	0.80936
12	37856717	39227169	1870	36	0.00013989	8.9598e-09	9.4656e-05	1.4779	0.13944
12	39227169	40816185	2270	50	7.8907e-05	1.1842e-08	0.00010882	0.7251	0.46839
12	40816185	41658586	1634	50	6.8663e-05	9.8325e-09	9.9159e-05	0.69246	0.48865
12	41658586	43984474	4512	50	-1.7483e-05	1.1401e-08	0.00010678	-0.16374	0.86994
12	43984474	46024229	2562	50	5.7641e-05	1.1313e-08	0.00010636	0.54192	0.58787
12	46024229	47714793	2310	50	-4.1947e-05	1.1996e-08	0.00010952	-0.38299	0.70173
12	47714793	49001866	2971	50	1.5201e-06	1.1245e-08	0.00010604	0.014335	0.98856
12	49001866	51776494	3168	50	-0.00015018	1.2093e-08	0.00010997	-1.3656	0.17206
12	51776494	53039004	2441	50	3.3869e-05	1.1782e-08	0.00010855	0.31202	0.75503
12	53039004	54778823	2399	50	-8.9545e-06	1.118e-08	0.00010574	-0.084686	0.93251
12	54778823	55665837	1536	50	-1.8889e-05	1.1324e-08	0.00010642	-0.1775	0.85911
12	55665837	57548860	1995	50	5.4583e-06	1.1234e-08	0.00010599	0.051499	0.95893
12	57548860	59308666	2067	50	4.9587e-05	1.2155e-08	0.00011025	0.44977	0.65288
12	59308666	61123729	2487	50	-3.282e-05	1.063e-08	0.0001031	-0.31833	0.75023
12	61123729	64032461	5515	50	5.369e-05	1.0995e-08	0.00010486	0.51203	0.60863
12	64032461	65559695	2002	50	-3.156e-05	1.1245e-08	0.00010604	-0.29762	0.766
12	65559695	67181144	2195	50	-2.9773e-05	1.2215e-08	0.00011052	-0.26938	0.78763
12	67181144	67909729	1319	50	1.175e-05	9.7736e-09	9.8861e-05	0.11886	0.90539
12	67909729	69826542	3183	50	-0.00013185	1.5328e-08	0.00012381	-1.065	0.28688
12	69826542	70957987	2447	50	2.9009e-05	1.1689e-08	0.00010812	0.26831	0.78846
12	70957987	72645075	2532	50	7.8885e-05	1.1059e-08	0.00010516	0.75013	0.45318
12	72645075	73818454	1940	50	2.0438e-05	1.0434e-08	0.00010215	0.20009	0.84141
12	73818454	76511314	4054	50	6.2361e-05	1.1941e-08	0.00010927	0.57068	0.56821
12	76511314	78570570	3632	50	-8.1619e-06	1.087e-08	0.00010426	-0.078282	0.9376
12	78570570	80448150	1911	50	4.893e-05	1.1022e-08	0.00010499	0.46606	0.64117
12	80448150	81467767	1590	50	-0.0001106	1.0158e-08	0.00010079	-1.0973	0.27251
12	81467767	83502666	3203	50	1.6958e-05	1.0892e-08	0.00010436	0.16249	0.87092
12	83502666	84303844	1564	50	-8.76e-05	7.8678e-09	8.8701e-05	-0.98759	0.32335
12	84303844	85990426	2235	50	-4.0776e-05	1.0635e-08	0.00010312	-0.39541	0.69254
12	85990426	89682122	4863	50	-1.6935e-05	1.0455e-08	0.00010225	-0.16563	0.86845
12	89682122	92066155	3066	50	4.8526e-05	1.0898e-08	0.00010439	0.46484	0.64205
12	92066155	94514567	4108	50	-1.4604e-06	1.0385e-08	0.00010191	-0.014331	0.98857
12	94514567	96020785	3342	50	-7.5094e-05	1.1219e-08	0.00010592	-0.70897	0.47834
12	96020785	97108839	2147	50	2.5964e-05	1.2432e-08	0.0001115	0.23286	0.81587
12	97108839	99305987	3712	50	-3.1095e-05	1.1284e-08	0.00010622	-0.29273	0.76973
12	99305987	101447641	3061	50	3.8443e-05	1.0692e-08	0.0001034	0.37178	0.71005
12	101447641	101862690	543	35	5.2431e-05	5.4261e-09	7.3662e-05	0.71177	0.4766
12	101862690	102964986	1489	50	5.1757e-05	1.2468e-08	0.00011166	0.46353	0.64299
12	102964986	104848696	3549	50	7.4889e-05	1.2207e-08	0.00011049	0.67782	0.49789
12	104848696	106436213	3019	50	0.00012291	1.1837e-08	0.0001088	1.1297	0.25859
12	106436213	106958748	798	50	2.7175e-05	8.5071e-09	9.2234e-05	0.29463	0.76828
12	106958748	109025901	3512	50	-3.0526e-05	1.1488e-08	0.00010718	-0.2848	0.7758
12	109025901	110336719	2037	50	3.6839e-05	1.1615e-08	0.00010777	0.34182	0.73249
12	110336719	113263518	2047	50	-0.00019343	1.378e-08	0.00011739	-1.6478	0.09939
12	113263518	113986709	1072	50	-4.5971e-06	1.0569e-08	0.00010281	-0.044715	0.96433
12	113986709	115036602	2442	50	4.7854e-06	1.1866e-08	0.00010893	0.04393	0.96496
12	115036602	115503216	906	50	-0.00012564	1.1125e-08	0.00010547	-1.1912	0.23359
12	115503216	117087471	2835	50	-0.00013278	1.1592e-08	0.00010767	-1.2333	0.21747
12	117087471	118135375	1726	50	1.225e-06	1.0791e-08	0.00010388	0.011792	0.99059
12	118135375	119754110	3146	50	2.3964e-05	1.048e-08	0.00010237	0.23409	0.81492
12	119754110	122007651	3601	50	4.5739e-05	1.1268e-08	0.00010615	0.43088	0.66656
12	122007651	124977980	3935	50	-2.6453e-05	1.1911e-08	0.00010914	-0.24238	0.80849
12	124977980	126445505	3057	50	6.3778e-05	1.082e-08	0.00010402	0.61315	0.53978
12	126445505	127875098	3074	50	-5.7125e-09	1.1275e-08	0.00010618	-5.3799e-05	0.99996
12	127875098	129237297	3139	50	2.5138e-05	1.0819e-08	0.00010402	0.24168	0.80903
12	129237297	130377921	2844	50	1.6257e-05	1.0947e-08	0.00010463	0.15538	0.87652
12	130377921	131786751	3630	50	-5.7884e-05	1.0978e-08	0.00010478	-0.55244	0.58065
12	131786751	132807034	1815	50	-7.9698e-05	1.1799e-08	0.00010862	-0.7337	0.46313
12	132807034	133841511	1674	50	2.9447e-06	1.2426e-08	0.00011147	0.026416	0.97893
13	19020013	20686720	2886	50	8.0874e-05	1.1614e-08	0.00010777	0.75044	0.45299
13	20686720	22242174	2995	50	-2.8293e-05	1.0984e-08	0.00010481	-0.26996	0.78719
13	22242174	23594702	3097	50	-4.4476e-05	1.116e-08	0.00010564	-0.42102	0.67374
13	23594702	24531937	2573	50	-3.3837e-05	1.1065e-08	0.00010519	-0.32168	0.74769
13	24531937	25784362	3228	50	-9.3454e-05	1.1266e-08	0.00010614	-0.88047	0.37861
13	25784362	27284362	2351	50	5.2647e-05	1.1449e-08	0.000107	0.49204	0.62269
13	27284362	29257551	4029	50	1.5965e-06	1.1019e-08	0.00010497	0.015209	0.98787
13	29257551	30483267	2461	50	2.7138e-05	1.0845e-08	0.00010414	0.2606	0.7944
13	30483267	32301815	3425	50	9.9963e-05	1.1833e-08	0.00010878	0.91896	0.35812
13	32301815	33776903	2237	50	6.1859e-05	1.179e-08	0.00010858	0.56969	0.56889
13	33776903	35026464	1904	50	-5.4918e-05	1.197e-08	0.00010941	-0.50196	0.6157
13	35026464	36046367	1146	50	-1.3632e-05	1.1075e-08	0.00010524	-0.12954	0.89693
13	36046367	37498185	2670	50	-7.4356e-05	1.1544e-08	0.00010745	-0.69203	0.48892
13	37498185	38878163	2791	50	0.0001236	1.2266e-08	0.00011075	1.116	0.26441
13	38878163	41069263	3608	50	-8.8888e-05	1.1649e-08	0.00010793	-0.82356	0.41019
13	41069263	43101027	2945	50	3.6541e-05	1.1522e-08	0.00010734	0.34043	0.73354
13	43101027	44901409	2882	50	6.9817e-05	1.1964e-08	0.00010938	0.6383	0.52328
13	44901409	46495214	2130	50	3.0727e-05	1.0952e-08	0.00010465	0.29361	0.76905
13	46495214	47431079	1473	50	9.7224e-05	1.2425e-08	0.00011147	0.87222	0.38309
13	47431079	49383962	2958	50	-1.7452e-05	1.0898e-08	0.00010439	-0.16718	0.86723
13	49383962	51591091	3209	50	-8.4916e-06	1.1336e-08	0.00010647	-0.079755	0.93643
13	51591091	53339622	1481	50	-3.602e-05	1.0584e-08	0.00010288	-0.35011	0.72625
13	53339622	54682864	2122	50	-9.7942e-06	1.2337e-08	0.00011107	-0.088179	0.92973
13	54682864	55817131	1943	50	6.6793e-05	1.095e-08	0.00010464	0.63829	0.52329
13	55817131	57554217	2158	50	5.728e-05	9.2934e-09	9.6402e-05	0.59418	0.55239
13	57554217	58410626	1186	42	0.00011841	6.7915e-09	8.241e-05	1.4368	0.15077
13	58410626	59302271	1409	45	1.4025e-05	8.2943e-09	9.1073e-05	0.154	0.87761
13	59302271	60854778	2582	50	3.1244e-05	1.1763e-08	0.00010846	0.28808	0.77329
13	60854778	61591949	1572	50	-2.2882e-06	9.8877e-09	9.9437e-05	-0.023012	0.98164
13	61591949	63971559	4732	50	5.1887e-06	1.051e-08	0.00010252	0.050612	0.95963
13	63971559	65200602	2622	50	5.2256e-07	1.0301e-08	0.00010149	0.0051488	0.99589
13	65200602	67844453	3678	50	-3.0582e-05	1.1564e-08	0.00010753	-0.28439	0.77611
13	67844453	70724516	5714	50	1.3852e-05	1.0826e-08	0.00010405	0.13313	0.89409
13	70724516	71526791	1674	50	-2.1759e-06	1.1489e-08	0.00010719	-0.0203	0.9838
13	71526791	73934089	3868	50	2.93e-05	1.1759e-08	0.00010844	0.2702	0.78701
13	73934089	75670143	3132	50	0.0001344	1.2581e-08	0.00011217	1.1982	0.23082
13	75670143	77410555	3155	50	7.8695e-05	1.1573e-08	0.00010758	0.73152	0.46446
13	77410555	78808813	1966	50	4.5608e-05	1.0696e-08	0.00010342	0.441	0.65921
13	78808813	80585676	2408	50	2.0326e-05	1.1144e-08	0.00010556	0.19254	0.84732
13	80585676	82581814	3468	50	-5.5369e-05	1.0795e-08	0.0001039	-0.5329	0.5941
13	82581814	84133144	2566	50	-2.5171e-05	1.1229e-08	0.00010596	-0.23754	0.81224
13	84133144	85610916	2564	50	-2.8436e-05	1.1437e-08	0.00010694	-0.2659	0.79031
13	85610916	88559882	5416	50	-3.0574e-05	1.1015e-08	0.00010495	-0.29132	0.77081
13	88559882	90521311	3117	50	2.9772e-06	1.0933e-08	0.00010456	0.028474	0.97728
13	90521311	93129691	4742	50	5.8236e-07	1.0579e-08	0.00010286	0.0056619	0.99548
13	93129691	93586455	613	35	-3.9341e-05	6.1493e-09	7.8418e-05	-0.50169	0.61589
13	93586455	96087558	4921	50	-3.1081e-05	1.0603e-08	0.00010297	-0.30184	0.76277
13	96087558	97519210	1745	50	0.00011643	1.1547e-08	0.00010746	1.0835	0.27857
13	97519210	98938919	1812	50	-7.7439e-05	1.0824e-08	0.00010404	-0.74434	0.45667
13	98938919	100574095	3146	50	-7.2694e-05	1.1378e-08	0.00010667	-0.68149	0.49556
13	100574095	102300523	3069	50	5.4166e-05	1.1856e-08	0.00010889	0.49746	0.61887
13	102300523	104066710	3242	50	5.4288e-05	1.1164e-08	0.00010566	0.51379	0.6074
13	104066710	104844114	1481	50	4.631e-05	1.0629e-08	0.0001031	0.44919	0.65329
13	104844114	106247554	2583	50	1.3039e-05	1.0753e-08	0.0001037	0.12574	0.89994
13	106247554	106750000	1177	50	5.93e-05	1.1475e-08	0.00010712	0.55358	0.57986
13	106750000	108189877	2375	50	-4.866e-05	1.066e-08	0.00010325	-0.47128	0.63744
13	108189877	109121210	1850	50	-9.0623e-05	1.1076e-08	0.00010524	-0.86108	0.3892
13	109121210	109815112	1513	50	1.0577e-05	1.1621e-08	0.0001078	0.098112	0.92184
13	109815112	111232073	3308	50	5.779e-05	1.1111e-08	0.00010541	0.54825	0.58352
13	111232073	112247592	2213	50	3.4067e-05	1.1834e-08	0.00010878	0.31316	0.75416
13	112247592	113572488	2144	50	6.9197e-05	1.1371e-08	0.00010664	0.64891	0.5164
13	113572488	115109853	2481	50	1.6822e-05	1.0621e-08	0.00010306	0.16323	0.87034
14	19002084	21589402	2786	50	-6.4685e-05	1.1535e-08	0.0001074	-0.60227	0.547
14	21589402	23018665	2298	50	-1.5994e-05	1.1239e-08	0.00010601	-0.15087	0.88008
14	23018665	24905123	3000	50	-3.0361e-05	1.0597e-08	0.00010294	-0.29493	0.76805
14	24905123	26135686	2684	50	-4.5277e-05	1.1e-08	0.00010488	-0.4317	0.66596
14	26135686	28466533	3521	50	-3.6846e-05	1.1444e-08	0.00010698	-0.34442	0.73053
14	28466533	29972145	2078	50	4.8057e-05	1.1476e-08	0.00010713	0.44861	0.65371
14	29972145	32383265	3089	50	2.9965e-05	1.1614e-08	0.00010777	0.27804	0.78098
14	32383265	34846251	4580	50	-2.1993e-07	1.1231e-08	0.00010597	-0.0020753	0.99834
14	34846251	35859593	1991	50	-0.00011732	1.1977e-08	0.00010944	-1.072	0.28371
14	35859593	38667725	3510	50	5.5792e-05	1.2155e-08	0.00011025	0.50605	0.61282
14	38667725	40341990	2910	50	-1.8901e-05	1.122e-08	0.00010593	-0.17844	0.85838
14	40341990	41615502	2909	50	2.4675e-05	1.1053e-08	0.00010513	0.23471	0.81444
14	41615502	43137389	2479	50	-4.3486e-05	1.072e-08	0.00010354	-0.42	0.67449
14	43137389	44543227	2502	50	7.193e-05	1.1529e-08	0.00010737	0.66989	0.50293
14	44543227	46081896	2086	50	-1.6151e-05	1.1699e-08	0.00010816	-0.14932	0.8813
14	46081896	46749130	1234	36	1.8865e-05	5.8818e-09	7.6693e-05	0.24598	0.8057
14	46749130	48573586	3443	50	-8.9497e-06	1.0728e-08	0.00010358	-0.086407	0.93114
14	48573586	49005471	853	26	-2.2158e-05	5.2965e-09	7.2777e-05	-0.30446	0.76077
14	49005471	50507760	2320	50	1.2908e-06	1.2252e-08	0.00011069	0.011662	0.9907
14	50507760	51493572	1532	50	-2.9537e-05	1.1553e-08	0.00010748	-0.27481	0.78346
14	51493572	53474383	3863	50	1.7015e-05	1.1607e-08	0.00010774	0.15793	0.87451
14	53474383	53997831	1001	42	-4.4375e-05	6.2599e-09	7.9119e-05	-0.56086	0.57489
14	53997831	55233681	1605	50	-7.7724e-05	1.1453e-08	0.00010702	-0.72626	0.46768
14	55233681	56216880	1686	50	-3.7708e-05	1.0062e-08	0.00010031	-0.37593	0.70697
14	56216880	57481262	2471	50	1.0086e-05	1.1139e-08	0.00010554	0.095568	0.92386
14	57481262	59448336	3096	50	0.00012787	1.1092e-08	0.00010532	1.2142	0.22468
14	59448336	61680424	3063	50	3.1876e-05	1.1e-08	0.00010488	0.30393	0.76118
14	61680424	63790015	3502	50	-1.692e-05	1.1722e-08	0.00010827	-0.15628	0.87581
14	63790015	65220298	1774	50	-7.1972e-05	1.2733e-08	0.00011284	-0.63781	0.5236
14	65220298	66399555	1839	50	-7.7825e-05	1.1797e-08	0.00010861	-0.71653	0.47367
14	66399555	67992317	1985	50	6.0513e-05	1.1059e-08	0.00010516	0.57543	0.565
14	67992317	71131957	5167	50	1.5309e-05	1.2198e-08	0.00011045	0.13861	0.88976
14	71131957	72889615	2737	50	-1.9632e-05	1.1642e-08	0.0001079	-0.18195	0.85562
14	72889615	76444767	5224	50	-2.969e-05	1.1747e-08	0.00010838	-0.27393	0.78414
14	76444767	77229472	1504	50	-8.7106e-05	1.2478e-08	0.00011171	-0.77978	0.43552
14	77229472	78561945	2796	50	-2.1474e-05	1.0854e-08	0.00010418	-0.20612	0.8367
14	78561945	80186579	2191	50	6.6258e-05	1.0716e-08	0.00010352	0.64005	0.52214
14	80186579	81579714	2390	50	-1.2555e-06	1.023e-08	0.00010114	-0.012413	0.9901
14	81579714	83138097	2360	50	0.00010533	1.2219e-08	0.00011054	0.95285	0.34067
14	83138097	84241633	1999	50	4.0974e-05	1.1317e-08	0.00010638	0.38517	0.70011
14	84241633	85746319	2655	50	2.1805e-05	1.0798e-08	0.00010391	0.20985	0.83379
14	85746319	86647002	1462	50	2.9068e-05	1.1313e-08	0.00010636	0.27329	0.78463
14	86647002	87635341	1635	50	5.3744e-05	1.1614e-08	0.00010777	0.49871	0.61798
14	87635341	89497643	3053	50	-1.5603e-05	1.185e-08	0.00010886	-0.14333	0.88603
14	89497643	91296860	3148	50	4.735e-05	1.1821e-08	0.00010873	0.4355	0.6632
14	91296860	93132299	3401	50	5.5633e-05	1.2777e-08	0.00011303	0.49218	0.6226
14	93132299	94325285	1915	50	-1.1149e-05	1.1857e-08	0.00010889	-0.10239	0.91845
14	94325285	95750867	3547	50	-3.5388e-05	1.0835e-08	0.00010409	-0.33997	0.73388
14	95750867	96262415	1378	50	-6.3047e-06	1.0911e-08	0.00010446	-0.060357	0.95187
14	96262415	98341162	3607	50	3.2901e-05	1.0273e-08	0.00010136	0.32461	0.74548
14	98341162	99138532	1836	50	-5.8256e-05	1.1527e-08	0.00010736	-0.5426	0.58741
14	99138532	101534307	3753	50	7.793e-06	1.1458e-08	0.00010704	0.072804	0.94196
14	101534307	103012102	2244	50	1.3331e-05	1.1347e-08	0.00010652	0.12515	0.9004
14	103012102	105001723	3101	50	-1.6055e-05	1.2938e-08	0.00011374	-0.14115	0.88775
14	105001723	106340358	1568	50	4.0956e-05	1.2317e-08	0.00011098	0.36904	0.7121
14	106340358	107289454	656	29	1.5696e-05	7.0315e-09	8.3854e-05	0.18719	0.85151
15	20001200	21131604	66	4	2.4692e-06	1.0413e-09	3.2268e-05	0.076519	0.93901
15	21131604	24195127	1006	50	-4.0941e-05	1.1764e-08	0.00010846	-0.37747	0.70582
15	24195127	25108590	2983	50	5.4979e-05	1.1782e-08	0.00010855	0.5065	0.6125
15	25108590	27298112	4060	50	1.9199e-05	1.0599e-08	0.00010295	0.18648	0.85207
15	27298112	29338502	2483	50	1.0752e-05	1.1261e-08	0.00010612	0.10132	0.9193
15	29338502	30165568	1311	50	0.00012448	1.1657e-08	0.00010797	1.1529	0.24894
15	30165568	31591821	1432	50	-4.3947e-05	1.093e-08	0.00010455	-0.42036	0.67422
15	31591821	32441811	1269	50	-5.7229e-05	1.0815e-08	0.000104	-0.5503	0.58211
15	32441811	34015425	2598	50	-4.5125e-05	1.0512e-08	0.00010253	-0.44012	0.65985
15	34015425	35083251	1900	50	-3.4509e-06	1.054e-08	0.00010267	-0.033612	0.97319
15	35083251	37456502	3878	50	-1.8779e-05	1.055e-08	0.00010271	-0.18283	0.85493
15	37456502	38530777	1841	50	-8.9123e-05	1.216e-08	0.00011027	-0.8082	0.41897
15	38530777	40384132	3192	50	-6.4372e-05	1.1816e-08	0.0001087	-0.59218	0.55373
15	40384132	41177514	1073	50	0.00015369	1.115e-08	0.00010559	1.4555	0.14554
15	41177514	42776399	2229	50	-0.00012819	1.3604e-08	0.00011664	-1.099	0.27176
15	42776399	44198049	1012	36	2.472e-05	8.6156e-09	9.282e-05	0.26633	0.78999
15	44198049	46618787	2458	50	-9.4431e-05	1.2349e-08	0.00011112	-0.84978	0.39544
15	46618787	48136048	2566	50	-5.1151e-05	1.1694e-08	0.00010814	-0.47302	0.6362
15	48136048	50008043	1954	50	-3.9058e-05	1.0316e-08	0.00010157	-0.38454	0.70058
15	50008043	51677560	2799	50	1.3096e-06	1.1811e-08	0.00010868	0.01205	0.99039
15	51677560	53069096	1800	50	1.1084e-05	1.1338e-08	0.00010648	0.1041	0.91709
15	53069096	54508528	2874	50	3.6719e-05	1.1187e-08	0.00010577	0.34717	0.72847
15	54508528	55136269	1375	50	-6.466e-05	1.118e-08	0.00010573	-0.61154	0.54084
15	55136269	56901773	3541	50	6.6423e-07	1.0687e-08	0.00010338	0.0064254	0.99487
15	56901773	58441366	2345	50	-2.1793e-05	1.113e-08	0.0001055	-0.20657	0.83634
15	58441366	59694116	2055	50	4.1654e-05	1.0648e-08	0.00010319	0.40367	0.68645
15	59694116	61265836	2570	50	0.0001215	1.2529e-08	0.00011193	1.0854	0.27772
15	61265836	63215222	3224	50	6.8309e-05	1.1335e-08	0.00010647	0.6416	0.52113
15	63215222	65104668	2436	50	-3.2633e-05	1.0955e-08	0.00010466	-0.31179	0.7552
15	65104668	67094767	2869	50	7.5775e-05	1.1292e-08	0.00010626	0.71309	0.47579
15	67094767	69017999	2911	50	5.047e-05	1.161e-08	0.00010775	0.4684	0.6395
15	69017999	70133341	1175	50	-1.2782e-05	1.1858e-08	0.0001089	-0.11738	0.90656
15	70133341	71922649	2840	50	-2.1172e-05	1.1207e-08	0.00010586	-0.19999	0.84149
15	71922649	73628714	1377	50	5.2176e-06	1.1238e-08	0.00010601	0.049219	0.96074
15	73628714	76398624	2804	50	8.2434e-06	1.2617e-08	0.00011233	0.073389	0.9415
15	76398624	78516053	2995	50	-1.8166e-05	1.142e-08	0.00010686	-0.16999	0.86501
15	78516053	80860978	4615	50	-2.3693e-05	1.0966e-08	0.00010472	-0.22626	0.821
15	80860978	84260468	3660	50	3.7251e-05	1.1249e-08	0.00010606	0.35122	0.72543
15	84260468	86652905	3843	50	5.0317e-05	1.223e-08	0.00011059	0.45498	0.64912
15	86652905	88369943	3323	50	2.2642e-05	1.0736e-08	0.00010361	0.21852	0.82703
15	88369943	90475551	3191	50	0.00010567	1.1943e-08	0.00010928	0.96695	0.33357
15	90475551	92164392	3248	50	-6.6894e-05	1.2198e-08	0.00011044	-0.60568	0.54473
15	92164392	93780902	3474	50	2.525e-05	1.0701e-08	0.00010345	0.24408	0.80717
15	93780902	94924330	2849	50	-2.077e-05	1.1611e-08	0.00010775	-0.19275	0.84715
15	94924330	96141596	2320	50	-2.6634e-06	1.1089e-08	0.0001053	-0.025292	0.97982
15	96141596	98030910	3089	50	-9.2815e-06	1.0633e-08	0.00010312	-0.090011	0.92828
15	98030910	99244059	2876	50	4.7858e-05	1.1077e-08	0.00010525	0.45471	0.64932
15	99244059	100636847	2896	50	-4.6002e-05	1.1583e-08	0.00010762	-0.42743	0.66906
15	100636847	101552694	2041	50	-1.2746e-05	1.1343e-08	0.0001065	-0.11968	0.90474
15	101552694	102520966	1767	50	6.9845e-05	1.0821e-08	0.00010403	0.67141	0.50196
16	60054	1207206	2359	50	-9.194e-06	1.1015e-08	0.00010495	-0.0876	0.93019
16	1207206	2764829	2671	50	-2.9643e-05	1.0879e-08	0.0001043	-0.28421	0.77625
16	2764829	4001196	1766	50	-1.6499e-05	1.1068e-08	0.0001052	-0.15683	0.87538
16	4001196	5118345	1890	50	-6.498e-05	1.1878e-08	0.00010899	-0.59622	0.55103
16	5118345	5891580	2076	50	-2.3911e-05	1.0845e-08	0.00010414	-0.22961	0.81839
16	5891580	6893551	2756	50	3.4855e-05	1.1743e-08	0.00010837	0.32164	0.74772
16	6893551	7529121	2235	50	-9.6067e-05	1.2438e-08	0.00011152	-0.8614	0.38902
16	7529121	8338519	2521	50	0.00023962	1.1217e-08	0.00010591	2.2625	0.023666
16	8338519	9799419	3717	50	-0.00012807	1.0851e-08	0.00010417	-1.2294	0.21892
16	9799419	10426032	1592	50	3.3135e-05	1.0808e-08	0.00010396	0.31872	0.74994
16	10426032	11520161	2546	50	-0.00010322	1.2575e-08	0.00011214	-0.92044	0.35734
16	11520161	12613098	2099	50	-0.0001038	1.1573e-08	0.00010758	-0.96484	0.33462
16	12613098	13154437	1583	50	-7.2688e-05	1.2559e-08	0.00011207	-0.64861	0.51659
16	13154437	14464002	2539	50	-4.5857e-05	1.1944e-08	0.00010929	-0.4196	0.67478
16	14464002	16154060	1357	50	7.957e-05	1.2303e-08	0.00011092	0.71737	0.47315
16	16154060	17644749	1807	50	8.6417e-05	1.1689e-08	0.00010812	0.79928	0.42413
16	17644749	18643607	990	50	-6.1641e-05	1.1295e-08	0.00010628	-0.57999	0.56192
16	18643607	20150571	2241	50	-6.5367e-05	1.171e-08	0.00010821	-0.60405	0.54581
16	20150571	22448904	2171	50	-1.6006e-05	1.0888e-08	0.00010435	-0.1534	0.87809
16	22448904	24136875	2230	50	-6.4053e-05	1.256e-08	0.00011207	-0.57155	0.56763
16	24136875	25986862	3639	50	0.00014216	1.1932e-08	0.00010923	1.3014	0.19311
16	25986862	27445755	3073	50	-5.0462e-05	1.1199e-08	0.00010583	-0.47685	0.63347
16	27445755	29036613	1428	50	3.0891e-05	1.384e-08	0.00011765	0.26258	0.79287
16	29036613	31382943	1862	50	-4.7226e-06	1.2294e-08	0.00011088	-0.042593	0.96603
16	31382943	46399473	881	46	-3.0745e-05	8.2703e-09	9.0941e-05	-0.33807	0.73531
16	46399473	49007926	1500	50	8.1962e-05	1.1596e-08	0.00010768	0.76114	0.44657
16	49007926	52035823	4440	50	6.0284e-06	1.1412e-08	0.00010683	0.056431	0.955
16	52035823	53382572	2096	50	-6.8849e-05	1.152e-08	0.00010733	-0.64146	0.52123
16	53382572	55903774	4674	50	5.6186e-05	1.0457e-08	0.00010226	0.54945	0.5827
16	55903774	57664330	2890	50	-5.6446e-05	1.0961e-08	0.0001047	-0.53915	0.58979
16	57664330	59045405	2781	50	7.5061e-06	1.1533e-08	0.00010739	0.069894	0.94428
16	59045405	60745694	2854	50	-6.8422e-05	1.1607e-08	0.00010774	-0.63508	0.52537
16	60745694	62229849	1828	50	4.4271e-05	1.1095e-08	0.00010533	0.42031	0.67426
16	62229849	63691589	2291	50	-1.0127e-05	1.038e-08	0.00010188	-0.0994	0.92082
16	63691589	65938566	3933	50	6.902e-05	1.1425e-08	0.00010689	0.64573	0.51845
16	65938566	68841363	2911	50	-5.9314e-05	1.2908e-08	0.00011361	-0.52207	0.60162
16	68841363	71054028	2130	50	-0.00015249	1.282e-08	0.00011323	-1.3468	0.17805
16	71054028	72935150	2135	50	-0.0001731	1.1947e-08	0.0001093	-1.5837	0.11325
16	72935150	74971503	3203	50	-0.00012036	1.1075e-08	0.00010524	-1.1437	0.25274
16	74971503	75977954	1628	50	2.7534e-05	1.2074e-08	0.00010988	0.25059	0.80213
16	75977954	77523678	3701	50	5.6795e-05	1.165e-08	0.00010793	0.5262	0.59875
16	77523678	78456292	3026	50	-8.1766e-05	1.1751e-08	0.0001084	-0.75427	0.45069
16	78456292	79134815	2073	50	-1.9659e-05	1.191e-08	0.00010913	-0.18014	0.85704
16	79134815	80297374	2856	50	-3.0118e-05	1.1708e-08	0.00010821	-0.27834	0.78075
16	80297374	81772536	3506	50	-3.8167e-05	1.1587e-08	0.00010764	-0.35458	0.7229
16	81772536	82747728	2425	50	3.7052e-05	1.142e-08	0.00010687	0.34672	0.7288
16	82747728	83477208	2369	50	-5.6591e-05	1.1225e-08	0.00010595	-0.53413	0.59325
16	83477208	84445883	2975	50	4.1226e-05	1.0598e-08	0.00010295	0.40047	0.68881
16	84445883	85148685	2210	50	-3.8947e-05	1.1246e-08	0.00010605	-0.36727	0.71342
16	85148685	86156599	2223	50	3.9129e-05	1.2015e-08	0.00010961	0.35697	0.72111
16	86156599	86815411	1855	50	4.7568e-05	1.2198e-08	0.00011044	0.4307	0.66668
16	86815411	87647349	1555	50	-2.2584e-05	1.1483e-08	0.00010716	-0.21076	0.83308
16	87647349	89041165	3572	50	2.6258e-05	1.155e-08	0.00010747	0.24432	0.80698
16	89041165	90292812	2287	50	-4.6982e-05	1.1418e-08	0.00010685	-0.43969	0.66016
17	56	1172399	2234	50	-3.5362e-05	1.1496e-08	0.00010722	-0.32981	0.74154
17	1172399	1928731	1648	50	5.1132e-05	1.2579e-08	0.00011216	0.4559	0.64846
17	1928731	3702312	3129	50	-3.3835e-05	1.1377e-08	0.00010666	-0.31722	0.75108
17	3702312	4696261	1953	50	-0.00014965	1.3094e-08	0.00011443	-1.3078	0.19095
17	4696261	5741334	2100	50	8.5375e-05	1.1833e-08	0.00010878	0.78485	0.43254
17	5741334	7317398	3120	50	-1.1548e-05	1.111e-08	0.00010541	-0.10955	0.91276
17	7317398	8306425	1451	50	-5.4773e-05	1.1612e-08	0.00010776	-0.50829	0.61125
17	8306425	9965921	3018	50	0.00013663	1.1557e-08	0.00010751	1.2709	0.20376
17	9965921	11102815	2100	50	0.00014782	1.1094e-08	0.00010533	1.4034	0.1605
17	11102815	12534769	2428	50	3.2834e-05	1.0805e-08	0.00010395	0.31588	0.7521
17	12534769	13180372	1513	50	-0.00015442	1.2188e-08	0.0001104	-1.3988	0.16189
17	13180372	13894637	1806	50	-1.4912e-05	1.1125e-08	0.00010547	-0.14138	0.88757
17	13894637	15019097	2770	50	-2.3227e-05	1.0985e-08	0.00010481	-0.22161	0.82461
17	15019097	16412342	1694	50	6.7495e-05	1.0815e-08	0.000104	0.64901	0.51633
17	16412342	18856320	2954	50	-0.00013827	1.1955e-08	0.00010934	-1.2646	0.20603
17	18856320	21290357	2083	50	4.3617e-05	1.0866e-08	0.00010424	0.41844	0.67563
17	21290357	27334244	2857	50	-1.236e-05	1.2827e-08	0.00011325	-0.10914	0.91309
17	27334244	29786491	2245	50	-3.2649e-05	1.074e-08	0.00010363	-0.31504	0.75273
17	29786491	31538425	2592	50	9.1745e-05	1.138e-08	0.00010668	0.86001	0.38978
17	31538425	32912798	3048	50	3.134e-05	1.1971e-08	0.00010941	0.28644	0.77454
17	32912798	34469036	2085	50	4.009e-05	1.1479e-08	0.00010714	0.37419	0.70826
17	34469036	36809344	1602	50	1.8835e-05	1.193e-08	0.00010922	0.17244	0.86309
17	36809344	38877404	2179	50	3.7258e-05	1.7394e-08	0.00013189	0.2825	0.77756
17	38877404	39899810	1852	50	-1.6227e-05	1.188e-08	0.00010899	-0.14888	0.88165
17	39899810	41772087	1969	50	-3.1409e-05	1.5365e-08	0.00012396	-0.25339	0.79997
17	41772087	43056905	1599	50	-2.9576e-05	1.1475e-08	0.00010712	-0.27609	0.78248
17	43056905	45876022	4281	50	3.3021e-05	1.2935e-08	0.00011373	0.29035	0.77155
17	45876022	47517400	2487	50	-0.00016959	1.4604e-08	0.00012085	-1.4033	0.16052
17	47517400	49898957	3326	50	7.4592e-05	1.1311e-08	0.00010635	0.70138	0.48307
17	49898957	50719055	1250	49	-4.4435e-06	8.6735e-09	9.3132e-05	-0.047712	0.96195
17	50719055	51826118	1953	50	8.3787e-05	1.085e-08	0.00010416	0.80438	0.42118
17	51826118	53599432	2896	50	-5.5169e-05	1.1182e-08	0.00010575	-0.52171	0.60187
17	53599432	55357541	2672	50	-7.841e-06	1.1789e-08	0.00010858	-0.072218	0.94243
17	55357541	57487512	2622	50	9.9313e-05	1.2394e-08	0.00011133	0.89207	0.37236
17	57487512	59312755	1161	50	-5.0162e-05	8.8903e-09	9.4288e-05	-0.532	0.59472
17	59312755	61545589	2126	50	-3.8028e-05	1.2243e-08	0.00011065	-0.34368	0.73108
17	61545589	63148128	1394	50	-5.5454e-05	1.1548e-08	0.00010746	-0.51603	0.60583
17	63148128	64800430	3372	50	0.00013218	1.0978e-08	0.00010478	1.2616	0.20711
17	64800430	67858770	4620	50	-4.643e-05	1.3648e-08	0.00011683	-0.39743	0.69105
17	67858770	69387817	2899	50	2.5588e-05	1.1492e-08	0.0001072	0.23869	0.81135
17	69387817	72672203	6102	50	1.1227e-06	1.0678e-08	0.00010334	0.010864	0.99133
17	72672203	74375560	2207	50	5.4892e-05	1.3049e-08	0.00011423	0.48053	0.63085
17	74375560	76263413	3925	50	-0.00010249	1.1716e-08	0.00010824	-0.94686	0.34371
17	76263413	77298636	2404	50	-0.00011041	1.1871e-08	0.00010896	-1.0134	0.31089
17	77298636	78837588	3195	50	5.7801e-06	1.1268e-08	0.00010615	0.054451	0.95658
17	78837588	80034408	2380	50	5.6359e-05	1.1071e-08	0.00010522	0.53563	0.59221
17	80034408	81194908	2038	50	-0.00010538	1.1774e-08	0.00010851	-0.97114	0.33148
18	10644	912486	2055	50	6.2774e-05	1.158e-08	0.00010761	0.58336	0.55965
18	912486	1942911	2009	50	8.9799e-06	1.1442e-08	0.00010697	0.083952	0.93309
18	1942911	3891658	4328	50	-1.6208e-05	1.1227e-08	0.00010596	-0.15297	0.87843
18	3891658	5834180	3942	50	4.9475e-06	1.1295e-08	0.00010628	0.046553	0.96287
18	5834180	7090485	2286	50	3.1207e-05	1.0669e-08	0.00010329	0.30213	0.76255
18	7090485	8498931	2512	50	-4.2082e-06	1.0844e-08	0.00010414	-0.04041	0.96777
18	8498931	11075913	5894	50	-3.8519e-05	1.1093e-08	0.00010532	-0.36572	0.71457
18	11075913	11905440	1582	50	1.194e-05	1.1167e-08	0.00010567	0.11299	0.91004
18	11905440	14440799	4769	50	5.9327e-05	1.115e-08	0.00010559	0.56184	0.57423
18	14440799	19485844	1164	46	-4.4302e-05	9.8949e-09	9.9473e-05	-0.44536	0.65606
18	19485844	20649472	1563	50	-6.9522e-05	1.1026e-08	0.00010501	-0.66209	0.50792
18	20649472	22996651	3170	50	1.6135e-05	1.0832e-08	0.00010407	0.15504	0.87679
18	22996651	24026191	1349	50	6.9325e-05	1.0873e-08	0.00010427	0.66483	0.50616
18	24026191	25927682	2817	50	3.8979e-05	1.1459e-08	0.00010705	0.36412	0.71577
18	25927682	26875587	1263	48	5.9243e-05	9.0341e-09	9.5048e-05	0.62329	0.53309
18	26875587	27866478	1703	50	-8.6245e-06	1.0555e-08	0.00010274	-0.083948	0.9331
18	27866478	30264066	4000	50	8.4578e-05	1.2225e-08	0.00011057	0.76495	0.4443
18	30264066	31780067	1691	50	-5.9493e-06	1.1259e-08	0.00010611	-0.056069	0.95529
18	31780067	33861964	2839	50	-8.0864e-06	1.1587e-08	0.00010764	-0.075122	0.94012
18	33861964	35075250	1736	50	-4.5463e-06	1.2159e-08	0.00011027	-0.04123	0.96711
18	35075250	36365490	2112	50	-4.6104e-05	1.1382e-08	0.00010669	-0.43213	0.66564
18	36365490	37684367	1677	50	-1.9285e-05	1.0358e-08	0.00010178	-0.18949	0.84971
18	37684367	39892648	3585	50	1.6607e-05	1.0407e-08	0.00010202	0.16278	0.87069
18	39892648	42922106	4484	50	-8.0924e-06	1.1186e-08	0.00010576	-0.076513	0.93901
18	42922106	44299246	2562	50	5.1065e-05	1.1519e-08	0.00010732	0.47579	0.63422
18	44299246	45939732	2634	50	8.4983e-05	1.2423e-08	0.00011146	0.76247	0.44578
18	45939732	47730584	3369	50	-2.806e-05	1.3069e-08	0.00011432	-0.24545	0.80611
18	47730584	51062185	5329	50	0.00011455	1.2085e-08	0.00010993	1.0421	0.29738
18	51062185	51554175	1349	34	-1.7374e-05	6.0526e-09	7.7798e-05	-0.22332	0.82329
18	51554175	55213838	4841	50	1.4214e-05	1.1518e-08	0.00010732	0.13244	0.89464
18	55213838	56530220	2826	50	1.3176e-05	1.205e-08	0.00010977	0.12003	0.90446
18	56530220	57630483	2347	50	2.5509e-05	1.2023e-08	0.00010965	0.23264	0.81604
18	57630483	59020751	2035	50	5.2615e-05	1.1428e-08	0.0001069	0.49217	0.6226
18	59020751	60277715	2515	50	-7.9616e-05	1.138e-08	0.00010667	-0.74634	0.45546
18	60277715	61820252	2483	50	-0.00013219	1.2071e-08	0.00010987	-1.2031	0.22892
18	61820252	63463402	2900	50	1.9379e-05	1.1832e-08	0.00010877	0.17816	0.8586
18	63463402	64252801	1473	49	-9.8213e-05	9.2033e-09	9.5934e-05	-1.0238	0.30595
18	64252801	66125817	3814	50	6.9959e-05	1.0692e-08	0.0001034	0.67657	0.49868
18	66125817	67175820	1563	50	6.1794e-07	1.1127e-08	0.00010548	0.0058582	0.99533
18	67175820	68621179	2222	50	1.8765e-05	1.0531e-08	0.00010262	0.18285	0.85491
18	68621179	69621618	2341	50	5.536e-05	1.2382e-08	0.00011127	0.49751	0.61883
18	69621618	71038474	2791	50	-1.7072e-05	1.101e-08	0.00010493	-0.1627	0.87076
18	71038474	71971462	2172	50	9.6469e-05	1.1296e-08	0.00010628	0.90766	0.36406
18	71971462	73526987	2503	50	5.9889e-05	1.1058e-08	0.00010516	0.56951	0.56901
18	73526987	74813815	2683	50	6.3486e-05	1.2113e-08	0.00011006	0.57684	0.56405
18	74813815	75976317	3251	50	7.3778e-05	1.0889e-08	0.00010435	0.70702	0.47955
18	75976317	77149991	2672	50	-6.1114e-05	1.0647e-08	0.00010319	-0.59226	0.55368
18	77149991	78017158	1890	50	6.194e-05	1.1955e-08	0.00010934	0.56648	0.57107
19	80840	610729	825	50	-6.8462e-05	1.131e-08	0.00010635	-0.64376	0.51973
19	610729	2098396	2790	50	0.00013327	1.0791e-08	0.00010388	1.283	0.19949
19	2098396	3019660	1919	50	-2.9905e-05	1.0808e-08	0.00010396	-0.28766	0.77361
19	3019660	4348967	2586	50	0.00013565	1.1911e-08	0.00010914	1.2429	0.21389
19	4348967	5811852	2749	50	2.0916e-06	1.1173e-08	0.0001057	0.019788	0.98421
19	5811852	6684885	1497	50	-1.5143e-05	1.1509e-08	0.00010728	-0.14115	0.88775
19	6684885	8347513	3729	50	3.7448e-05	1.0954e-08	0.00010466	0.3578	0.72049
19	8347513	9238393	1456	50	5.689e-05	1.2346e-08	0.00011111	0.512	0.60865
19	9238393	11284028	3356	50	-3.8201e-05	1.1786e-08	0.00010856	-0.35188	0.72493
19	11284028	13471127	2655	50	-6.398e-05	1.2146e-08	0.00011021	-0.58055	0.56155
19	13471127	14486347	1479	50	1.9437e-05	1.1545e-08	0.00010745	0.1809	0.85645
19	14486347	15648610	2247	50	-0.00014575	1.1417e-08	0.00010685	-1.364	0.17256
19	15648610	16374416	2309	50	-2.9143e-05	1.1034e-08	0.00010504	-0.27744	0.78144
19	16374416	18409862	3719	50	-0.00020049	1.1972e-08	0.00010942	-1.8323	0.0669
19	18409862	19877471	1874	50	0.00016518	1.2421e-08	0.00011145	1.4821	0.13832
19	19877471	20905757	1730	50	9.7688e-06	1.1425e-08	0.00010689	0.091392	0.92718
19	20905757	22732896	4258	50	-2.8541e-05	1.2037e-08	0.00010971	-0.26014	0.79476
19	22732896	23467746	1625	44	-1.9012e-05	8.4322e-09	9.1827e-05	-0.20704	0.83598
19	23467746	28557893	2683	50	-3.0079e-05	1.0598e-08	0.00010295	-0.29218	0.77015
19	28557893	29790947	2925	50	-1.2438e-05	1.0997e-08	0.00010487	-0.11861	0.90558
19	29790947	30727954	1784	50	-4.8697e-05	1.1199e-08	0.00010582	-0.46016	0.6454
19	30727954	32746520	2548	50	-2.9418e-05	1.1295e-08	0.00010628	-0.2768	0.78194
19	32746520	34262952	3057	50	-0.00020546	1.1696e-08	0.00010815	-1.8998	0.057453
19	34262952	36469295	3526	50	5.474e-05	1.1535e-08	0.0001074	0.50969	0.61027
19	36469295	37527033	1652	50	2.2719e-05	1.0986e-08	0.00010481	0.21676	0.8284
19	37527033	40170619	3798	50	-3.1879e-05	1.2638e-08	0.00011242	-0.28357	0.77674
19	40170619	40984601	1018	50	-6.605e-05	1.0367e-08	0.00010182	-0.6487	0.51653
19	40984601	42131573	1634	50	3.9863e-05	1.1322e-08	0.00010641	0.37463	0.70793
19	42131573	43862455	2030	50	0.00011371	1.2338e-08	0.00011108	1.0237	0.30599
19	43862455	44744108	1504	50	7.5651e-05	1.2296e-08	0.00011089	0.68225	0.49508
19	44744108	46102697	1877	50	1.0891e-05	1.0707e-08	0.00010347	0.10526	0.91617
19	46102697	47150082	1924	50	-9.4447e-05	1.251e-08	0.00011185	-0.84443	0.39843
19	47150082	49282227	3409	50	-4.4636e-05	1.198e-08	0.00010945	-0.40781	0.68341
19	49282227	51532567	3726	50	4.5366e-05	1.0513e-08	0.00010253	0.44246	0.65816
19	51532567	52985290	3237	50	5.0513e-05	1.1058e-08	0.00010515	0.48037	0.63096
19	52985290	54602362	4526	50	-2.0599e-05	1.0763e-08	0.00010375	-0.19855	0.84261
19	54602362	55728080	1769	50	3.3585e-06	1.1267e-08	0.00010615	0.03164	0.97476
19	55728080	57521335	3673	50	-2.9208e-05	1.1256e-08	0.00010609	-0.2753	0.78308
19	57521335	59118839	2856	50	-2.4985e-06	1.147e-08	0.0001071	-0.023329	0.98139
20	60479	697600	1206	50	1.6806e-05	1.1093e-08	0.00010532	0.15956	0.87322
20	697600	2469501	3955	50	6.8909e-05	1.1682e-08	0.00010808	0.63756	0.52376
20	2469501	3828413	2513	50	-0.00010264	1.1753e-08	0.00010841	-0.94678	0.34375
20	3828413	5477850	3804	50	-4.0688e-05	1.1038e-08	0.00010506	-0.38728	0.69855
20	5477850	7084073	3220	50	8.6304e-05	1.0934e-08	0.00010457	0.82534	0.40918
20	7084073	8117011	1905	50	1.9874e-06	1.014e-08	0.0001007	0.019736	0.98425
20	8117011	9730921	2835	50	0.00010821	1.1403e-08	0.00010678	1.0134	0.31088
20	9730921	11249536	2869	50	-7.6032e-06	1.0617e-08	0.00010304	-0.073791	0.94118
20	11249536	12447499	2308	50	-7.8949e-06	1.1518e-08	0.00010732	-0.073563	0.94136
20	12447499	13689864	2441	50	-6.2074e-05	1.0739e-08	0.00010363	-0.59902	0.54916
20	13689864	15958359	3739	50	0.00010865	1.117e-08	0.00010569	1.028	0.30396
20	15958359	17487232	3459	50	-8.8702e-06	1.1853e-08	0.00010887	-0.081473	0.93507
20	17487232	18972203	3044	50	-1.8646e-05	1.3217e-08	0.00011496	-0.16219	0.87115
20	18972203	20959710	2988	50	0.00011072	1.239e-08	0.00011131	0.99465	0.31991
20	20959710	22491456	1724	50	-1.8135e-05	1.2258e-08	0.00011072	-0.1638	0.86989
20	22491456	23293790	1360	50	-2.2426e-05	1.1977e-08	0.00010944	-0.20491	0.83764
20	23293790	24717724	2666	50	-6.3366e-06	1.0764e-08	0.00010375	-0.061077	0.9513
20	24717724	25344231	1407	47	-4.8695e-06	7.8242e-09	8.8454e-05	-0.055052	0.9561
20	25344231	31614823	3501	50	8.5296e-06	1.3087e-08	0.0001144	0.074561	0.94056
20	31614823	32813441	1155	50	1.2996e-06	1.2041e-08	0.00010973	0.011844	0.99055
20	32813441	34960446	2005	50	4.3704e-05	1.1798e-08	0.00010862	0.40236	0.68742
20	34960446	36909530	2145	50	3.963e-05	1.036e-08	0.00010178	0.38936	0.69701
20	36909530	38436761	2102	50	-2.5246e-05	1.1726e-08	0.00010829	-0.23314	0.81566
20	38436761	39610856	1924	50	8.9008e-05	1.0935e-08	0.00010457	0.85119	0.39466
20	39610856	40585689	1275	50	8.3735e-06	1.1146e-08	0.00010557	0.079315	0.93678
20	40585689	41615460	1825	50	6.0916e-05	1.1087e-08	0.00010529	0.57853	0.56291
20	41615460	42680176	1730	50	-2.5029e-05	1.0643e-08	0.00010317	-0.24261	0.80831
20	42680176	44839056	3360	50	-6.4423e-05	1.1955e-08	0.00010934	-0.58921	0.55572
20	44839056	47199980	3883	50	0.00015658	1.1394e-08	0.00010674	1.4669	0.14241
20	47199980	49239658	3503	50	-1.2433e-05	1.1767e-08	0.00010848	-0.11462	0.90875
20	49239658	52472549	5856	50	9.6019e-05	1.197e-08	0.00010941	0.87764	0.38014
20	52472549	54055266	2685	50	-2.7185e-05	1.1363e-08	0.0001066	-0.25502	0.79871
20	54055266	56447959	4693	50	6.6781e-05	1.0663e-08	0.00010326	0.64671	0.51782
20	56447959	58406572	3121	50	-8.8872e-05	1.0129e-08	0.00010064	-0.88304	0.37722
[truncated: 52 more rows]

## Sheet: Table S4
Supplementary Table S4.The Mendelian Randomisation Analysis of Instrumental Variables Related Data（expose：IBD，outcome：Conjunctivitis）
[truncated: 91 more rows]

[truncated: 17 more sheets: Table S5, Table S6, Table S7, Table S8, Table S9, Table S10, Table S11, Table S12, Table S13, Table S14, Table S15, Table S16, Table S17, Table S18, Table S19, Table S20, Table S21]
